# Supplementary material for: uPAR (PLAUR) Marks Two Intra-Tumoral Subtypes of Glioblastoma: Insights from Single-Cell RNA Sequencing
Source: Int J Mol Sci. 2024 Feb 7;25(4):1998. doi: 10.3390/ijms25041998 (PMC10889167; doi:10.3390/ijms25041998)
Supplement: Supplementary file 1 [file ijms-25-01998-s001.zip]

Archive with 2 entries (2 files):
- Supplementary Table S1.csv
- Supplementary_figure.pdf
