# Supplementary material for: uPAR (PLAUR) Marks Two Intra-Tumoral Subtypes of Glioblastoma: Insights from Single-Cell RNA Sequencing
Source: Int J Mol Sci. 2024 Feb 7;25(4):1998. doi: 10.3390/ijms25041998 (PMC10889167; doi:10.3390/ijms25041998)
Supplement: Supplementary file 1 [file ijms-25-01998-s001.zip › Supplementary Table S1.csv]

Enrichment results of the two PLAUR-subtypes
inflammatory subtype from shared markers
source	term_name	term_id	adjusted_p_value	negative_log10_of_adjusted_p_value	term_size	query_size	intersection_size	effective_domain_size	intersections
GO:BP	leukocyte activation	GO:0045321	5.41253976434714E-62	61.2665988999923	1341	180	100	18123	HLA-E,CD74,THEMIS2,LAPTM5,NPC2,TYROBP,FCER1G,ITGB2,HLA-DRA,HLA-DPA1,HLA-DRB1,FPR1,SLC11A1,S100A11,C1QA,FCGR2A,CD53,CTSS,PTPRC,CD68,LILRB4,AIF1,RNASET2,C3,HLA-DPB1,FTL,HLA-C,VSIG4,C3AR1,FTH1,OLR1,TNFRSF1B,HAVCR2,B2M,PSAP,HLA-DMB,TLR2,HLA-B,TREM2,PLAUR,CYBB,CD14,LGALS9,SLC2A5,CD4,B4GALT1,LAIR1,C5AR1,SERPINA1,CD86,DOCK8,INPP5D,IRF8,SELPLG,RHOG,GPR183,AXL,ITGAX,CLEC7A,LAT2,CD83,SERPINB1,CTSH,OSTF1,AL…
GO:BP	cell activation	GO:0001775	7.86991674204546E-62	61.1040298621341	1507	180	104	18123	HLA-E,CD74,THEMIS2,LAPTM5,NPC2,TYROBP,FCER1G,ITGB2,HLA-DRA,HLA-DPA1,HLA-DRB1,FPR1,SLC11A1,S100A11,C1QA,FCGR2A,CD53,CTSS,PTPRC,CD68,LILRB4,AIF1,RNASET2,C3,HLA-DPB1,APOE,FTL,HLA-C,VSIG4,C3AR1,FTH1,OLR1,TNFRSF1B,HAVCR2,B2M,PSAP,HLA-DMB,TLR2,HLA-B,TREM2,PLAUR,CYBB,CD14,LGALS9,SLC2A5,CD4,B4GALT1,LAIR1,C5AR1,SERPINA1,CD86,DOCK8,INPP5D,IRF8,SELPLG,RHOG,GPR183,AXL,ITGAX,CLEC7A,LAT2,CD83,SERPINB1,CTSH,OST…
GO:BP	immune response	GO:0006955	2.3691279635934E-59	58.625411481117	2544	180	123	18123	HLA-E,CD74,THEMIS2,LAPTM5,NPC2,TYROBP,FCER1G,ITGB2,HLA-DRA,HLA-DPA1,HLA-DRB1,FCGR3A,C1QB,FPR1,SLC11A1,RGS1,S100A11,IFI30,C1QA,CSF1R,FCGR2A,C1QC,CD53,CTSS,PTPRC,CD68,LILRB4,AIF1,RNASET2,C3,HLA-DPB1,APOE,SLA,FTL,HLA-C,VSIG4,C3AR1,FTH1,OLR1,TNFRSF1B,HLA-DRB5,HAVCR2,CXCL16,B2M,PSAP,HLA-DMB,TLR2,HLA-B,TREM2,PLAUR,CYBB,CD14,LGALS9,SLC2A5,CD4,B4GALT1,LAIR1,SERPINB9,HLA-DMA,FCGR1A,STAB1,C5AR1,SERPINA1,CD…
GO:BP	immune effector process	GO:0002252	1.57250849115851E-56	55.8034070007931	1135	180	90	18123	HLA-E,CD74,LAPTM5,NPC2,TYROBP,FCER1G,ITGB2,HLA-DRA,HLA-DRB1,FCGR3A,C1QB,FPR1,SLC11A1,S100A11,C1QA,FCGR2A,C1QC,CD53,CTSS,PTPRC,CD68,LILRB4,RNASET2,C3,FTL,HLA-C,VSIG4,C3AR1,FTH1,OLR1,TNFRSF1B,HAVCR2,B2M,PSAP,HLA-DMB,TLR2,HLA-B,TREM2,PLAUR,CYBB,CD14,LGALS9,SLC2A5,B4GALT1,LAIR1,SERPINB9,FCGR1A,C5AR1,SERPINA1,CD86,INPP5D,IRF8,RHOG,GPR183,ARPC1B,ITGAX,CLEC7A,LAT2,SERPINB1,CTSH,OSTF1,ALOX5,HCK,PTAFR,APB…
GO:BP	immune system process	GO:0002376	9.87878141942206E-55	54.0052966237788	3438	180	133	18123	HLA-E,CD74,THEMIS2,LAPTM5,NPC2,TYROBP,FCER1G,ITGB2,HLA-DRA,HLA-DPA1,HLA-DRB1,FCGR3A,C1QB,FPR1,SLC11A1,RGS1,S100A11,IFI30,HCLS1,C1QA,CSF1R,FCGR2A,C1QC,CD53,CTSS,PTPRC,CD68,LILRB4,AIF1,RNASET2,C3,HLA-DPB1,APOE,SLA,FTL,HLA-C,VSIG4,C3AR1,FTH1,OLR1,TNFRSF1B,HLA-DRB5,HAVCR2,CXCL16,B2M,PSAP,HLA-DMB,TLR2,HLA-B,TREM2,PLAUR,CYBB,CD14,LGALS9,SLC2A5,CD4,B4GALT1,LAIR1,SERPINB9,HLA-DMA,FCGR1A,STAB1,C5AR1,SERPI…
GO:BP	leukocyte activation involved in immune response	GO:0002366	1.68776628976548E-52	51.7726876916513	723	180	74	18123	CD74,NPC2,TYROBP,FCER1G,ITGB2,HLA-DRA,HLA-DRB1,FPR1,SLC11A1,S100A11,FCGR2A,CD53,CTSS,PTPRC,CD68,RNASET2,C3,FTL,HLA-C,C3AR1,FTH1,OLR1,TNFRSF1B,HAVCR2,B2M,PSAP,HLA-DMB,TLR2,HLA-B,TREM2,PLAUR,CYBB,CD14,LGALS9,SLC2A5,B4GALT1,LAIR1,C5AR1,SERPINA1,CD86,IRF8,RHOG,GPR183,ITGAX,CLEC7A,LAT2,SERPINB1,CTSH,OSTF1,ALOX5,PTAFR,APBB1IP,CCL3,VAMP8,SYK,CD300A,LCP1,GLIPR1,ITGAM,NR4A3,NFKBID,FGL2,MAN2B1,PTGER4,PYCAR…
GO:BP	cell activation involved in immune response	GO:0002263	2.53363395274899E-52	51.596256129699	727	180	74	18123	CD74,NPC2,TYROBP,FCER1G,ITGB2,HLA-DRA,HLA-DRB1,FPR1,SLC11A1,S100A11,FCGR2A,CD53,CTSS,PTPRC,CD68,RNASET2,C3,FTL,HLA-C,C3AR1,FTH1,OLR1,TNFRSF1B,HAVCR2,B2M,PSAP,HLA-DMB,TLR2,HLA-B,TREM2,PLAUR,CYBB,CD14,LGALS9,SLC2A5,B4GALT1,LAIR1,C5AR1,SERPINA1,CD86,IRF8,RHOG,GPR183,ITGAX,CLEC7A,LAT2,SERPINB1,CTSH,OSTF1,ALOX5,PTAFR,APBB1IP,CCL3,VAMP8,SYK,CD300A,LCP1,GLIPR1,ITGAM,NR4A3,NFKBID,FGL2,MAN2B1,PTGER4,PYCAR…
GO:BP	myeloid leukocyte activation	GO:0002274	3.05645323721709E-47	46.5147822443937	671	180	68	18123	CD74,NPC2,TYROBP,FCER1G,ITGB2,FPR1,SLC11A1,S100A11,C1QA,FCGR2A,CD53,CTSS,PTPRC,CD68,LILRB4,AIF1,RNASET2,C3,FTL,HLA-C,VSIG4,C3AR1,FTH1,OLR1,TNFRSF1B,HAVCR2,B2M,PSAP,TLR2,HLA-B,TREM2,PLAUR,CYBB,CD14,LGALS9,SLC2A5,B4GALT1,LAIR1,C5AR1,SERPINA1,RHOG,ITGAX,LAT2,SERPINB1,CTSH,OSTF1,ALOX5,PTAFR,CCL3,VAMP8,SYK,CD300A,GLIPR1,ITGAM,NR4A3,IFNGR1,FGL2,MAN2B1,PYCARD,CD84,LCP2,STXBP2,SIGLEC14,MNDA,TLR1,CREG1,LI…
GO:BP	leukocyte mediated immunity	GO:0002443	5.26715469695506E-46	45.278423926175	888	180	74	18123	HLA-E,CD74,NPC2,TYROBP,FCER1G,ITGB2,HLA-DRA,HLA-DRB1,C1QB,FPR1,SLC11A1,S100A11,C1QA,FCGR2A,C1QC,CD53,CTSS,PTPRC,CD68,LILRB4,RNASET2,C3,FTL,HLA-C,C3AR1,FTH1,OLR1,TNFRSF1B,HAVCR2,B2M,PSAP,TLR2,HLA-B,PLAUR,CYBB,CD14,LGALS9,SLC2A5,B4GALT1,LAIR1,SERPINB9,C5AR1,SERPINA1,INPP5D,RHOG,ITGAX,CLEC7A,LAT2,SERPINB1,CTSH,OSTF1,ALOX5,PTAFR,CCL3,VAMP8,SYK,CD300A,GLIPR1,ITGAM,NR4A3,FGL2,MAN2B1,PYCARD,HLA-DQB1,SAS…
GO:BP	myeloid cell activation involved in immune response	GO:0002275	1.19226223882988E-42	41.9236282107444	552	180	60	18123	NPC2,TYROBP,FCER1G,ITGB2,FPR1,SLC11A1,S100A11,FCGR2A,CD53,CTSS,PTPRC,CD68,RNASET2,C3,FTL,HLA-C,C3AR1,FTH1,OLR1,TNFRSF1B,HAVCR2,B2M,PSAP,TLR2,HLA-B,TREM2,PLAUR,CYBB,CD14,LGALS9,SLC2A5,B4GALT1,LAIR1,C5AR1,SERPINA1,RHOG,ITGAX,LAT2,SERPINB1,CTSH,OSTF1,ALOX5,PTAFR,CCL3,VAMP8,SYK,CD300A,GLIPR1,ITGAM,NR4A3,FGL2,MAN2B1,PYCARD,CD84,STXBP2,SIGLEC14,MNDA,CREG1,LILRA2,LYZ
GO:BP	leukocyte degranulation	GO:0043299	4.64119198284525E-42	41.3333704666239	538	180	59	18123	NPC2,TYROBP,FCER1G,ITGB2,FPR1,SLC11A1,S100A11,FCGR2A,CD53,CTSS,PTPRC,CD68,RNASET2,C3,FTL,HLA-C,C3AR1,FTH1,OLR1,TNFRSF1B,B2M,PSAP,TLR2,HLA-B,PLAUR,CYBB,CD14,LGALS9,SLC2A5,B4GALT1,LAIR1,C5AR1,SERPINA1,RHOG,ITGAX,LAT2,SERPINB1,CTSH,OSTF1,ALOX5,HCK,PTAFR,CCL3,VAMP8,SYK,CD300A,GLIPR1,ITGAM,NR4A3,FGL2,MAN2B1,PYCARD,CORO1A,CD84,STXBP2,SIGLEC14,MNDA,CREG1,LYZ
GO:BP	defense response	GO:0006952	2.63210934671083E-41	40.5796960726239	1956	180	95	18123	SPP1,HLA-E,CD74,THEMIS2,LAPTM5,TYROBP,FCER1G,ITGB2,HLA-DRA,HLA-DPA1,HLA-DRB1,FCGR3A,FPR1,SLC11A1,IFI30,C1QA,ADORA3,CSF1R,FCGR2A,ALOX5AP,C1QC,PTPRC,CD68,LILRB4,AIF1,RNASET2,C3,HLA-DPB1,APOE,SLA,HLA-C,VSIG4,C3AR1,OLR1,TNFRSF1B,HLA-DRB5,HAVCR2,CXCL16,B2M,TLR2,HLA-B,TREM2,CYBB,CD14,LGALS9,CD4,B4GALT1,SERPINB9,FCGR1A,STAB1,C5AR1,SERPINA1,RNASE6,IRF8,RHBDF2,LIPA,PLD4,AXL,ITGAX,CSF3R,CLEC7A,CD83,ALOX5,H…
GO:BP	myeloid leukocyte mediated immunity	GO:0002444	3.94743786305707E-41	40.4036846975309	558	180	59	18123	HLA-E,NPC2,TYROBP,FCER1G,ITGB2,FPR1,SLC11A1,S100A11,FCGR2A,CD53,CTSS,PTPRC,CD68,RNASET2,C3,FTL,HLA-C,C3AR1,FTH1,OLR1,TNFRSF1B,B2M,PSAP,TLR2,HLA-B,PLAUR,CYBB,CD14,LGALS9,SLC2A5,B4GALT1,LAIR1,SERPINB9,C5AR1,SERPINA1,RHOG,ITGAX,LAT2,SERPINB1,CTSH,OSTF1,ALOX5,PTAFR,CCL3,VAMP8,SYK,CD300A,GLIPR1,ITGAM,NR4A3,FGL2,MAN2B1,PYCARD,CD84,STXBP2,SIGLEC14,MNDA,CREG1,LYZ
GO:BP	granulocyte activation	GO:0036230	3.13264017382235E-37	36.5040894868604	509	180	54	18123	NPC2,TYROBP,FCER1G,ITGB2,FPR1,SLC11A1,S100A11,FCGR2A,CD53,CTSS,PTPRC,CD68,RNASET2,C3,FTL,HLA-C,C3AR1,FTH1,OLR1,TNFRSF1B,B2M,PSAP,TLR2,HLA-B,PLAUR,CYBB,CD14,SLC2A5,B4GALT1,LAIR1,C5AR1,SERPINA1,RHOG,ITGAX,SERPINB1,CTSH,OSTF1,ALOX5,PTAFR,CCL3,VAMP8,SYK,CD300A,GLIPR1,ITGAM,FGL2,MAN2B1,PYCARD,STXBP2,SIGLEC14,MNDA,CREG1,LILRA2,LYZ
GO:BP	neutrophil activation involved in immune response	GO:0002283	5.61620966238225E-37	36.2505566876453	488	180	53	18123	NPC2,TYROBP,FCER1G,ITGB2,FPR1,SLC11A1,S100A11,FCGR2A,CD53,CTSS,PTPRC,CD68,RNASET2,C3,FTL,HLA-C,C3AR1,FTH1,OLR1,TNFRSF1B,B2M,PSAP,TLR2,HLA-B,PLAUR,CYBB,CD14,SLC2A5,B4GALT1,LAIR1,C5AR1,SERPINA1,RHOG,ITGAX,SERPINB1,CTSH,OSTF1,ALOX5,PTAFR,VAMP8,SYK,CD300A,GLIPR1,ITGAM,FGL2,MAN2B1,PYCARD,STXBP2,SIGLEC14,MNDA,CREG1,LILRA2,LYZ
GO:BP	regulated exocytosis	GO:0045055	7.79173474187441E-37	36.1083658407933	790	180	63	18123	NPC2,TYROBP,SRGN,FCER1G,ITGB2,SYNGR2,FPR1,SLC11A1,S100A11,FCGR2A,CD53,CTSS,PTPRC,CD68,RNASET2,C3,FTL,HLA-C,C3AR1,FTH1,OLR1,TNFRSF1B,B2M,PSAP,TLR2,HLA-B,PLAUR,CYBB,CD14,LGALS9,SLC2A5,B4GALT1,LAIR1,C5AR1,SERPINA1,RHOG,ITGAX,LAT2,SERPINB1,CTSH,OSTF1,ALOX5,HCK,PTAFR,FERMT3,CCL3,VAMP8,PLEK,SYK,CD300A,GLIPR1,ITGAM,NR4A3,FGL2,MAN2B1,PYCARD,CORO1A,CD84,STXBP2,SIGLEC14,MNDA,CREG1,LYZ
GO:BP	neutrophil activation	GO:0042119	2.47882508193148E-36	35.6057541181019	502	180	53	18123	NPC2,TYROBP,FCER1G,ITGB2,FPR1,SLC11A1,S100A11,FCGR2A,CD53,CTSS,PTPRC,CD68,RNASET2,C3,FTL,HLA-C,C3AR1,FTH1,OLR1,TNFRSF1B,B2M,PSAP,TLR2,HLA-B,PLAUR,CYBB,CD14,SLC2A5,B4GALT1,LAIR1,C5AR1,SERPINA1,RHOG,ITGAX,SERPINB1,CTSH,OSTF1,ALOX5,PTAFR,VAMP8,SYK,CD300A,GLIPR1,ITGAM,FGL2,MAN2B1,PYCARD,STXBP2,SIGLEC14,MNDA,CREG1,LILRA2,LYZ
GO:BP	neutrophil degranulation	GO:0043312	5.50556855317155E-36	35.2591978253289	483	180	52	18123	NPC2,TYROBP,FCER1G,ITGB2,FPR1,SLC11A1,S100A11,FCGR2A,CD53,CTSS,PTPRC,CD68,RNASET2,C3,FTL,HLA-C,C3AR1,FTH1,OLR1,TNFRSF1B,B2M,PSAP,TLR2,HLA-B,PLAUR,CYBB,CD14,SLC2A5,B4GALT1,LAIR1,C5AR1,SERPINA1,RHOG,ITGAX,SERPINB1,CTSH,OSTF1,ALOX5,PTAFR,VAMP8,SYK,CD300A,GLIPR1,ITGAM,FGL2,MAN2B1,PYCARD,STXBP2,SIGLEC14,MNDA,CREG1,LYZ
GO:BP	regulation of immune system process	GO:0002682	6.15406728392133E-36	35.2108377598149	1734	180	85	18123	HLA-E,CD74,THEMIS2,LAPTM5,TYROBP,FCER1G,ITGB2,HLA-DRA,HLA-DPA1,HLA-DRB1,FCGR3A,C1QB,FPR1,SLC11A1,HCLS1,C1QA,CSF1R,FCGR2A,C1QC,PTPRC,CD68,LILRB4,AIF1,C3,HLA-DPB1,APOE,HLA-C,VSIG4,C3AR1,TNFRSF1B,HLA-DRB5,HAVCR2,B2M,HLA-DMB,HLA-B,TREM2,LGALS9,CD4,LAIR1,SERPINB9,FCGR1A,C5AR1,CD86,DOCK8,INPP5D,RHBDF2,RHOG,GPR183,AXL,ARPC1B,CSF3R,CLEC7A,LAT2,CD83,CTSH,HCK,PTAFR,CCL3,VAMP8,SYK,CD300A,MERTK,CX3CR1,ITGAM,…
GO:BP	neutrophil mediated immunity	GO:0002446	3.25776600364061E-35	34.4870801130838	500	180	52	18123	NPC2,TYROBP,FCER1G,ITGB2,FPR1,SLC11A1,S100A11,FCGR2A,CD53,CTSS,PTPRC,CD68,RNASET2,C3,FTL,HLA-C,C3AR1,FTH1,OLR1,TNFRSF1B,B2M,PSAP,TLR2,HLA-B,PLAUR,CYBB,CD14,SLC2A5,B4GALT1,LAIR1,C5AR1,SERPINA1,RHOG,ITGAX,SERPINB1,CTSH,OSTF1,ALOX5,PTAFR,VAMP8,SYK,CD300A,GLIPR1,ITGAM,FGL2,MAN2B1,PYCARD,STXBP2,SIGLEC14,MNDA,CREG1,LYZ
GO:BP	response to biotic stimulus	GO:0009607	5.20385506194088E-34	33.2836748079359	1639	180	81	18123	HLA-E,CD74,LAPTM5,NPC2,TYROBP,FCER1G,HLA-DRA,HLA-DPA1,HLA-DRB1,SLC11A1,RGS1,IFI30,C1QA,CSF1R,C1QC,PTPRC,CD68,AIF1,RNASET2,C3,HLA-DPB1,APOE,SLA,HLA-C,VSIG4,TNFRSF1B,HLA-DRB5,HAVCR2,CXCL16,B2M,TLR2,HLA-B,TREM2,CYBB,CD14,LGALS9,CD4,SERPINB9,FCGR1A,STAB1,C5AR1,CD86,RNASE6,IRF8,PLD4,AXL,ITGAX,CLEC7A,IL10RA,HCK,RAB20,SP100,PTAFR,LY86,ABI3,CCL3,VAMP8,SYK,CX3CR1,ITGAM,IFNGR1,FGL2,PTGER4,PYCARD,HLA-DQB1,C…
GO:BP	exocytosis	GO:0006887	2.80930110536466E-33	32.5514017099297	906	180	63	18123	NPC2,TYROBP,SRGN,FCER1G,ITGB2,SYNGR2,FPR1,SLC11A1,S100A11,FCGR2A,CD53,CTSS,PTPRC,CD68,RNASET2,C3,FTL,HLA-C,C3AR1,FTH1,OLR1,TNFRSF1B,B2M,PSAP,TLR2,HLA-B,PLAUR,CYBB,CD14,LGALS9,SLC2A5,B4GALT1,LAIR1,C5AR1,SERPINA1,RHOG,ITGAX,LAT2,SERPINB1,CTSH,OSTF1,ALOX5,HCK,PTAFR,FERMT3,CCL3,VAMP8,PLEK,SYK,CD300A,GLIPR1,ITGAM,NR4A3,FGL2,MAN2B1,PYCARD,CORO1A,CD84,STXBP2,SIGLEC14,MNDA,CREG1,LYZ
GO:BP	response to other organism	GO:0051707	6.67820415561017E-33	32.1753403085072	1600	180	79	18123	HLA-E,CD74,NPC2,TYROBP,FCER1G,HLA-DRA,HLA-DPA1,HLA-DRB1,SLC11A1,RGS1,IFI30,C1QA,CSF1R,C1QC,PTPRC,CD68,AIF1,RNASET2,C3,HLA-DPB1,APOE,SLA,HLA-C,VSIG4,TNFRSF1B,HLA-DRB5,HAVCR2,CXCL16,B2M,TLR2,HLA-B,TREM2,CYBB,CD14,LGALS9,CD4,SERPINB9,FCGR1A,STAB1,C5AR1,CD86,RNASE6,IRF8,PLD4,AXL,ITGAX,CLEC7A,IL10RA,HCK,RAB20,SP100,PTAFR,LY86,CCL3,VAMP8,SYK,CX3CR1,ITGAM,IFNGR1,FGL2,PTGER4,PYCARD,HLA-DQB1,CORO1A,CD84,M…
GO:BP	response to external biotic stimulus	GO:0043207	6.98255801639856E-33	32.1559854471634	1601	180	79	18123	HLA-E,CD74,NPC2,TYROBP,FCER1G,HLA-DRA,HLA-DPA1,HLA-DRB1,SLC11A1,RGS1,IFI30,C1QA,CSF1R,C1QC,PTPRC,CD68,AIF1,RNASET2,C3,HLA-DPB1,APOE,SLA,HLA-C,VSIG4,TNFRSF1B,HLA-DRB5,HAVCR2,CXCL16,B2M,TLR2,HLA-B,TREM2,CYBB,CD14,LGALS9,CD4,SERPINB9,FCGR1A,STAB1,C5AR1,CD86,RNASE6,IRF8,PLD4,AXL,ITGAX,CLEC7A,IL10RA,HCK,RAB20,SP100,PTAFR,LY86,CCL3,VAMP8,SYK,CX3CR1,ITGAM,IFNGR1,FGL2,PTGER4,PYCARD,HLA-DQB1,CORO1A,CD84,M…
GO:BP	positive regulation of immune system process	GO:0002684	9.23704023763778E-32	31.034467164535	1079	180	66	18123	HLA-E,CD74,THEMIS2,LAPTM5,TYROBP,FCER1G,ITGB2,HLA-DRA,HLA-DPA1,HLA-DRB1,FCGR3A,C1QB,FPR1,SLC11A1,HCLS1,C1QA,CSF1R,FCGR2A,C1QC,PTPRC,LILRB4,AIF1,C3,HLA-DPB1,VSIG4,C3AR1,HLA-DRB5,HAVCR2,B2M,HLA-DMB,HLA-B,TREM2,LGALS9,CD4,FCGR1A,C5AR1,CD86,DOCK8,INPP5D,GPR183,AXL,ARPC1B,CLEC7A,LAT2,CD83,HCK,PTAFR,CCL3,VAMP8,SYK,CD300A,CX3CR1,ITGAM,NR4A3,NFKBID,PYCARD,HLA-DQB1,SASH3,CORO1A,CD84,MEF2C,LCP2,STXBP2,ICAM…
GO:BP	regulation of immune response	GO:0050776	7.7553977523076E-31	30.1103959235496	1159	180	67	18123	HLA-E,CD74,THEMIS2,LAPTM5,TYROBP,FCER1G,ITGB2,HLA-DRA,HLA-DPA1,HLA-DRB1,FCGR3A,C1QB,FPR1,SLC11A1,C1QA,FCGR2A,C1QC,PTPRC,LILRB4,C3,HLA-DPB1,APOE,HLA-C,VSIG4,C3AR1,TNFRSF1B,HLA-DRB5,HAVCR2,B2M,HLA-DMB,HLA-B,TREM2,LGALS9,CD4,LAIR1,SERPINB9,FCGR1A,C5AR1,CD86,INPP5D,RHBDF2,ARPC1B,LAT2,CTSH,HCK,PTAFR,VAMP8,SYK,CD300A,ITGAM,NR4A3,NFKBID,IFNGR1,FGL2,PTGER4,PYCARD,HLA-DQB1,SASH3,CD84,MEF2C,LCP2,STXBP2,ICA…
GO:BP	biological process involved in interspecies interaction between organisms	GO:0044419	1.01410471882088E-30	29.9939171964249	1768	180	80	18123	HLA-E,CD74,NPC2,TYROBP,FCER1G,HLA-DRA,HLA-DPA1,HLA-DRB1,SLC11A1,RGS1,IFI30,C1QA,CSF1R,C1QC,PTPRC,CD68,AIF1,RNASET2,C3,HLA-DPB1,APOE,SLA,HLA-C,VSIG4,TNFRSF1B,HLA-DRB5,HAVCR2,CXCL16,B2M,TLR2,HLA-B,TREM2,CYBB,CD14,LGALS9,CD4,SERPINB9,FCGR1A,STAB1,C5AR1,CD86,RNASE6,IRF8,SELPLG,PLD4,AXL,ITGAX,CLEC7A,IL10RA,HCK,RAB20,SP100,PTAFR,LY86,CCL3,VAMP8,SYK,CX3CR1,ITGAM,IFNGR1,FGL2,PTGER4,PYCARD,HLA-DQB1,CORO1A…
GO:BP	secretion by cell	GO:0032940	1.9160641450903E-30	29.7175899559086	1351	180	71	18123	SPP1,NPC2,TYROBP,SRGN,FCER1G,ITGB2,HLA-DRB1,SYNGR2,FPR1,SLC11A1,S100A11,FCGR2A,CD53,CTSS,PTPRC,CD68,RNASET2,C3,APOE,FTL,HLA-C,C3AR1,FTH1,OLR1,TNFRSF1B,B2M,PSAP,TLR2,HLA-B,TREM2,PLAUR,CYBB,CD14,LGALS9,SLC2A5,B4GALT1,LAIR1,C5AR1,SERPINA1,RHBDF2,RHOG,AXL,ITGAX,LAT2,SERPINB1,CTSH,OSTF1,ALOX5,HCK,PTAFR,FERMT3,CCL3,VAMP8,PLEK,SYK,CD300A,GLIPR1,MERTK,ITGAM,NR4A3,FGL2,MAN2B1,PYCARD,CORO1A,CD84,MEF2C,STXB…
GO:BP	defense response to other organism	GO:0098542	2.24372354903413E-30	29.6490306538887	1222	180	68	18123	HLA-E,CD74,TYROBP,FCER1G,HLA-DRA,HLA-DPA1,HLA-DRB1,SLC11A1,IFI30,C1QA,CSF1R,C1QC,PTPRC,AIF1,RNASET2,C3,HLA-DPB1,APOE,SLA,HLA-C,VSIG4,HLA-DRB5,HAVCR2,CXCL16,B2M,TLR2,HLA-B,TREM2,CYBB,CD14,LGALS9,CD4,SERPINB9,FCGR1A,STAB1,C5AR1,RNASE6,IRF8,PLD4,AXL,ITGAX,CLEC7A,HCK,RAB20,SP100,PTAFR,LY86,CCL3,VAMP8,SYK,CX3CR1,ITGAM,IFNGR1,FGL2,PYCARD,HLA-DQB1,CORO1A,CD84,PRDM1,SIGLEC14,ICAM1,MNDA,TLR1,REL,TNFAIP3,A…
GO:BP	vesicle-mediated transport	GO:0016192	6.52937612077356E-30	29.1851283134033	2193	180	87	18123	LAPTM5,NPC2,TYROBP,SRGN,FCER1G,ITGB2,SYNGR2,FCGR3A,FPR1,SLC11A1,S100A11,FCGR2A,CD53,CTSS,PTPRC,CD68,LILRB4,MSR1,AIF1,RNASET2,C3,APOE,FTL,HLA-C,C3AR1,FTH1,OLR1,TNFRSF1B,APOC1,CXCL16,B2M,PSAP,TLR2,HLA-B,TREM2,PLAUR,CYBB,CD14,LGALS9,SLC2A5,B4GALT1,LAIR1,FCGR1A,STAB1,C5AR1,SERPINA1,IRF8,RHOG,PLD4,AXL,ARPC1B,FCGRT,ITGAX,CLEC7A,LAT2,SERPINB1,CTSH,IL10RA,SORL1,OSTF1,ALOX5,HCK,RAB20,PTAFR,FERMT3,CCL3,VAM…
GO:BP	secretion	GO:0046903	1.75125825724893E-29	28.7566498039864	1492	180	73	18123	SPP1,CD74,NPC2,TYROBP,SRGN,FCER1G,ITGB2,HLA-DRB1,SYNGR2,FPR1,SLC11A1,S100A11,FCGR2A,CD53,CTSS,PTPRC,CD68,RNASET2,C3,APOE,FTL,HLA-C,C3AR1,FTH1,OLR1,TNFRSF1B,B2M,PSAP,TLR2,HLA-B,TREM2,SGK1,PLAUR,CYBB,CD14,LGALS9,SLC2A5,B4GALT1,LAIR1,C5AR1,SERPINA1,RHBDF2,RHOG,AXL,ITGAX,LAT2,SERPINB1,CTSH,OSTF1,ALOX5,HCK,PTAFR,FERMT3,CCL3,VAMP8,PLEK,SYK,CD300A,GLIPR1,MERTK,ITGAM,NR4A3,FGL2,MAN2B1,PYCARD,CORO1A,CD84,…
GO:BP	export from cell	GO:0140352	3.38347102963874E-29	28.4706375377329	1413	180	71	18123	SPP1,NPC2,TYROBP,SRGN,FCER1G,ITGB2,HLA-DRB1,SYNGR2,FPR1,SLC11A1,S100A11,FCGR2A,CD53,CTSS,PTPRC,CD68,RNASET2,C3,APOE,FTL,HLA-C,C3AR1,FTH1,OLR1,TNFRSF1B,B2M,PSAP,TLR2,HLA-B,TREM2,PLAUR,CYBB,CD14,LGALS9,SLC2A5,B4GALT1,LAIR1,C5AR1,SERPINA1,RHBDF2,RHOG,AXL,ITGAX,LAT2,SERPINB1,CTSH,OSTF1,ALOX5,HCK,PTAFR,FERMT3,CCL3,VAMP8,PLEK,SYK,CD300A,GLIPR1,MERTK,ITGAM,NR4A3,FGL2,MAN2B1,PYCARD,CORO1A,CD84,MEF2C,STXB…
GO:BP	regulation of cell activation	GO:0050865	4.43342343679019E-29	28.353260787203	662	180	52	18123	HLA-E,CD74,THEMIS2,LAPTM5,TYROBP,FCER1G,ITGB2,HLA-DRA,HLA-DPA1,HLA-DRB1,PTPRC,LILRB4,AIF1,HLA-DPB1,APOE,VSIG4,TNFRSF1B,HAVCR2,HLA-DMB,TREM2,LGALS9,CD4,CD86,DOCK8,INPP5D,GPR183,AXL,CLEC7A,CD83,PTAFR,CCL3,VAMP8,PLEK,SYK,CD300A,MERTK,ITGAM,LST1,NR4A3,NFKBID,FGL2,PYCARD,HLA-DQB1,SASH3,CORO1A,CD84,MEF2C,STXBP2,PRDM1,MNDA,TNFAIP3,LILRA2
GO:BP	innate immune response	GO:0045087	9.26899939928756E-28	27.0329671459874	1003	180	60	18123	HLA-E,CD74,TYROBP,FCER1G,HLA-DRA,HLA-DPA1,HLA-DRB1,SLC11A1,IFI30,C1QA,CSF1R,C1QC,AIF1,RNASET2,C3,HLA-DPB1,APOE,SLA,HLA-C,VSIG4,HLA-DRB5,HAVCR2,CXCL16,B2M,TLR2,HLA-B,TREM2,CYBB,CD14,LGALS9,SERPINB9,FCGR1A,RNASE6,IRF8,PLD4,AXL,CLEC7A,HCK,RAB20,SP100,PTAFR,LY86,CCL3,SYK,CX3CR1,ITGAM,IFNGR1,PYCARD,HLA-DQB1,CORO1A,CD84,PRDM1,SIGLEC14,ICAM1,MNDA,TLR1,REL,TNFAIP3,ARRB2,LILRA2
GO:BP	regulation of cytokine production	GO:0001817	8.64318372742268E-27	26.0633262551409	847	180	55	18123	HLA-E,CD74,LAPTM5,TYROBP,SRGN,FCER1G,HLA-DPA1,HLA-DRB1,SLC11A1,CSF1R,PTPRC,LILRB4,AIF1,C3,HLA-DPB1,VSIG4,C3AR1,TNFRSF1B,HAVCR2,B2M,TLR2,HLA-B,TREM2,CYBB,CD14,LGALS9,CD4,C5AR1,CD86,INPP5D,IRF8,PLD4,AXL,CLEC7A,CD83,SERPINB1,SORL1,ALOX5,PTAFR,CCL3,SYK,MERTK,CX3CR1,NR4A3,IFNGR1,PTGER4,PYCARD,SASH3,CD84,MNDA,TLR1,REL,TNFAIP3,ARRB2,LILRA2
GO:BP	cytokine production	GO:0001816	1.31271103717118E-26	25.8818308632277	854	180	55	18123	HLA-E,CD74,LAPTM5,TYROBP,SRGN,FCER1G,HLA-DPA1,HLA-DRB1,SLC11A1,CSF1R,PTPRC,LILRB4,AIF1,C3,HLA-DPB1,VSIG4,C3AR1,TNFRSF1B,HAVCR2,B2M,TLR2,HLA-B,TREM2,CYBB,CD14,LGALS9,CD4,C5AR1,CD86,INPP5D,IRF8,PLD4,AXL,CLEC7A,CD83,SERPINB1,SORL1,ALOX5,PTAFR,CCL3,SYK,MERTK,CX3CR1,NR4A3,IFNGR1,PTGER4,PYCARD,SASH3,CD84,MNDA,TLR1,REL,TNFAIP3,ARRB2,LILRA2
GO:BP	regulation of leukocyte activation	GO:0002694	2.68751302470066E-26	25.5706494223166	617	180	48	18123	HLA-E,CD74,THEMIS2,LAPTM5,TYROBP,ITGB2,HLA-DRA,HLA-DPA1,HLA-DRB1,PTPRC,LILRB4,AIF1,HLA-DPB1,VSIG4,TNFRSF1B,HAVCR2,HLA-DMB,TREM2,LGALS9,CD4,CD86,DOCK8,INPP5D,GPR183,AXL,CLEC7A,CD83,PTAFR,CCL3,VAMP8,SYK,CD300A,MERTK,ITGAM,LST1,NR4A3,NFKBID,FGL2,PYCARD,HLA-DQB1,SASH3,CORO1A,CD84,MEF2C,STXBP2,PRDM1,MNDA,TNFAIP3
GO:BP	response to external stimulus	GO:0009605	5.80528258450028E-26	25.2361766352015	3114	180	97	18123	SPP1,HLA-E,CD74,NPC2,TYROBP,FCER1G,ITGB2,HLA-DRA,HLA-DPA1,HLA-DRB1,FCGR3A,FPR1,SLC11A1,RGS1,IFI30,C1QA,CSF1R,FCGR2A,ALOX5AP,C1QC,PTPRC,CD68,AIF1,RNASET2,C3,HLA-DPB1,APOE,SLA,HLA-C,VSIG4,C3AR1,TNFRSF1B,HLA-DRB5,HAVCR2,CXCL16,B2M,TLR2,HLA-B,TREM2,PLAUR,CYBB,CD14,LGALS9,CD4,SERPINB9,FCGR1A,STAB1,C5AR1,CD86,ACSL1,RNASE6,IRF8,RHBDF2,RHOG,PLD4,GPR183,AXL,ITGAX,CSF3R,CLEC7A,IL10RA,SORL1,ALOX5,HCK,RAB20,…
GO:BP	response to stimulus	GO:0050896	1.99710840936124E-25	24.6995983596113	9487	180	163	18123	SPP1,HLA-E,CD74,THEMIS2,LAPTM5,NPC2,TYROBP,SRGN,FCER1G,ITGB2,HLA-DRA,HLA-DPA1,HLA-DRB1,FCGR3A,ARHGDIB,C1QB,FPR1,SLC11A1,RGS1,S100A11,IFI30,HCLS1,C1QA,ADORA3,CSF1R,FCGR2A,ALOX5AP,C1QC,CD53,CTSS,PTPRC,CD68,LILRB4,MSR1,AIF1,RNASET2,C3,HLA-DPB1,APOE,SLA,FTL,HLA-C,VSIG4,C3AR1,FTH1,OLR1,TNFRSF1B,HLA-DRB5,HAVCR2,APOC1,CXCL16,B2M,PSAP,HLA-DMB,TLR2,HLA-B,TREM2,SGK1,PLAUR,CYBB,CD14,LGALS9,SLC2A5,CD4,B4GALT…
GO:BP	response to cytokine	GO:0034097	2.2738400195134E-25	24.6432400942158	1242	180	63	18123	HLA-E,CD74,LAPTM5,FCER1G,ITGB2,HLA-DRA,HLA-DPA1,HLA-DRB1,FPR1,SLC11A1,IFI30,HCLS1,CSF1R,PTPRC,LILRB4,AIF1,HLA-DPB1,SLA,HLA-C,TNFRSF1B,HLA-DRB5,CXCL16,B2M,TLR2,HLA-B,TREM2,CD14,LGALS9,CD4,FCGR1A,CD86,DOCK8,INPP5D,ACSL1,IRF8,SELPLG,AXL,ITGAX,CSF3R,IL10RA,ALOX5,HCK,RAB20,SP100,CSF2RA,PTAFR,CCL3,SYK,LCP1,CX3CR1,ITGAM,IFNGR1,PYCARD,HLA-DQB1,CORO1A,LIMS1,ICAM1,MNDA,SOD2,REL,TNFAIP3,LSP1,NFKBIA
GO:BP	positive regulation of immune response	GO:0050778	3.06558219103618E-25	24.5134870355521	757	180	51	18123	HLA-E,CD74,THEMIS2,LAPTM5,TYROBP,FCER1G,ITGB2,HLA-DRA,HLA-DPA1,HLA-DRB1,FCGR3A,C1QB,FPR1,SLC11A1,C1QA,FCGR2A,C1QC,PTPRC,LILRB4,C3,HLA-DPB1,VSIG4,C3AR1,HLA-DRB5,HAVCR2,B2M,HLA-DMB,HLA-B,LGALS9,CD4,FCGR1A,C5AR1,CD86,INPP5D,ARPC1B,LAT2,HCK,PTAFR,VAMP8,SYK,CD300A,ITGAM,NR4A3,NFKBID,PYCARD,HLA-DQB1,SASH3,MEF2C,LCP2,MNDA,LILRA2
GO:BP	cellular response to cytokine stimulus	GO:0071345	1.08802513235675E-23	22.9633610727281	1148	180	59	18123	HLA-E,CD74,LAPTM5,FCER1G,ITGB2,HLA-DRA,HLA-DPA1,HLA-DRB1,FPR1,IFI30,HCLS1,CSF1R,PTPRC,LILRB4,AIF1,HLA-DPB1,SLA,HLA-C,TNFRSF1B,HLA-DRB5,B2M,TLR2,HLA-B,TREM2,LGALS9,CD4,FCGR1A,CD86,DOCK8,INPP5D,ACSL1,IRF8,SELPLG,AXL,ITGAX,CSF3R,IL10RA,ALOX5,HCK,RAB20,SP100,CSF2RA,PTAFR,CCL3,SYK,LCP1,CX3CR1,ITGAM,IFNGR1,PYCARD,HLA-DQB1,CORO1A,LIMS1,ICAM1,MNDA,SOD2,TNFAIP3,LSP1,NFKBIA
GO:BP	lymphocyte activation	GO:0046649	1.16627177890313E-23	22.9332002331754	780	180	50	18123	HLA-E,CD74,THEMIS2,LAPTM5,TYROBP,FCER1G,ITGB2,HLA-DRA,HLA-DPA1,HLA-DRB1,SLC11A1,PTPRC,LILRB4,AIF1,HLA-DPB1,VSIG4,TNFRSF1B,HAVCR2,B2M,HLA-DMB,LGALS9,CD4,CD86,DOCK8,INPP5D,IRF8,GPR183,AXL,CLEC7A,LAT2,CD83,APBB1IP,SYK,CD300A,LCP1,MERTK,LST1,NFKBID,FGL2,PTGER4,PYCARD,HLA-DQB1,SASH3,CORO1A,MEF2C,CMTM7,PRDM1,ICAM1,MNDA,TNFAIP3
GO:BP	positive regulation of response to stimulus	GO:0048584	1.02924902832585E-22	21.9874795343309	2368	180	81	18123	HLA-E,CD74,THEMIS2,LAPTM5,TYROBP,FCER1G,ITGB2,HLA-DRA,HLA-DPA1,HLA-DRB1,FCGR3A,C1QB,FPR1,SLC11A1,HCLS1,C1QA,CSF1R,FCGR2A,ALOX5AP,C1QC,PTPRC,LILRB4,AIF1,C3,HLA-DPB1,APOE,VSIG4,C3AR1,HLA-DRB5,HAVCR2,B2M,HLA-DMB,TLR2,HLA-B,TREM2,PLAUR,CD14,LGALS9,CD4,FCGR1A,C5AR1,CD86,INPP5D,RHOG,GPR183,AXL,ARPC1B,CLEC7A,LAT2,CTSH,IL10RA,SORL1,HCK,PTAFR,LY86,ABI3,CCL3,VAMP8,SYK,CD300A,CX3CR1,ITGAM,NR4A3,NFKBID,PTGER…
GO:BP	inflammatory response	GO:0006954	3.42175697629145E-22	21.46575083863	962	180	53	18123	SPP1,HLA-E,THEMIS2,ITGB2,HLA-DRB1,FCGR3A,FPR1,SLC11A1,ADORA3,CSF1R,FCGR2A,ALOX5AP,PTPRC,CD68,LILRB4,AIF1,C3,APOE,C3AR1,OLR1,TNFRSF1B,HAVCR2,TLR2,TREM2,CYBB,CD14,LGALS9,B4GALT1,FCGR1A,STAB1,C5AR1,SERPINA1,RHBDF2,LIPA,PLD4,AXL,CLEC7A,ALOX5,HCK,PTAFR,LY86,CCL3,VAMP8,SYK,NFKBID,PTGER4,PYCARD,ICAM1,TLR1,REL,TNFAIP3,LYZ,NFKBIA
GO:BP	regulation of immune effector process	GO:0002697	2.80679782566755E-21	20.5517888685765	421	180	37	18123	HLA-E,CD74,LAPTM5,TYROBP,ITGB2,HLA-DRA,HLA-DRB1,C1QA,C1QC,PTPRC,LILRB4,C3,VSIG4,C3AR1,TNFRSF1B,HAVCR2,B2M,HLA-DMB,HLA-B,LGALS9,SERPINB9,C5AR1,CD86,CLEC7A,PTAFR,VAMP8,SYK,CD300A,ITGAM,NR4A3,NFKBID,FGL2,SASH3,CD84,STXBP2,ICAM1,ARRB2
GO:BP	positive regulation of cell activation	GO:0050867	4.25979253177035E-21	20.3706115521887	426	180	37	18123	HLA-E,CD74,TYROBP,ITGB2,HLA-DRA,HLA-DPA1,HLA-DRB1,PTPRC,LILRB4,AIF1,HLA-DPB1,HAVCR2,HLA-DMB,TREM2,LGALS9,CD4,CD86,DOCK8,INPP5D,GPR183,AXL,CLEC7A,CD83,PTAFR,CCL3,VAMP8,PLEK,SYK,ITGAM,NR4A3,NFKBID,PYCARD,HLA-DQB1,SASH3,CORO1A,MEF2C,LILRA2
GO:BP	leukocyte cell-cell adhesion	GO:0007159	9.35383004444304E-21	20.0290105253224	377	180	35	18123	HLA-E,CD74,LAPTM5,ITGB2,HLA-DRA,HLA-DPA1,HLA-DRB1,PTPRC,LILRB4,AIF1,HLA-DPB1,VSIG4,OLR1,HAVCR2,HLA-DMB,LGALS9,CD4,CD86,DOCK8,SELPLG,CD83,ALOX5,PTAFR,FERMT3,SYK,CD300A,CX3CR1,NR4A3,NFKBID,FGL2,PYCARD,HLA-DQB1,SASH3,CORO1A,ICAM1
GO:BP	cytokine-mediated signaling pathway	GO:0019221	1.00169986482193E-20	19.9992623848334	824	180	48	18123	HLA-E,CD74,LAPTM5,FCER1G,ITGB2,HLA-DRA,HLA-DPA1,HLA-DRB1,FPR1,IFI30,CSF1R,PTPRC,LILRB4,HLA-DPB1,SLA,HLA-C,TNFRSF1B,HLA-DRB5,B2M,HLA-B,TREM2,CD4,FCGR1A,CD86,INPP5D,ACSL1,IRF8,AXL,ITGAX,CSF3R,IL10RA,ALOX5,HCK,SP100,CSF2RA,PTAFR,CCL3,SYK,LCP1,CX3CR1,ITGAM,IFNGR1,PYCARD,LIMS1,ICAM1,SOD2,TNFAIP3,NFKBIA
GO:BP	regulation of lymphocyte activation	GO:0051249	5.59597430042851E-20	19.2521242886777	523	180	39	18123	HLA-E,CD74,THEMIS2,LAPTM5,TYROBP,HLA-DRA,HLA-DPA1,HLA-DRB1,PTPRC,LILRB4,AIF1,HLA-DPB1,VSIG4,TNFRSF1B,HAVCR2,HLA-DMB,LGALS9,CD4,CD86,DOCK8,INPP5D,GPR183,AXL,CLEC7A,CD83,SYK,CD300A,MERTK,LST1,NFKBID,FGL2,PYCARD,HLA-DQB1,SASH3,CORO1A,MEF2C,PRDM1,MNDA,TNFAIP3
GO:BP	response to stress	GO:0006950	6.25142724515446E-20	19.2040208188268	4321	180	105	18123	SPP1,HLA-E,CD74,THEMIS2,LAPTM5,TYROBP,FCER1G,ITGB2,HLA-DRA,HLA-DPA1,HLA-DRB1,FCGR3A,FPR1,SLC11A1,IFI30,C1QA,ADORA3,CSF1R,FCGR2A,ALOX5AP,C1QC,PTPRC,CD68,LILRB4,AIF1,RNASET2,C3,HLA-DPB1,APOE,SLA,HLA-C,VSIG4,C3AR1,OLR1,TNFRSF1B,HLA-DRB5,HAVCR2,CXCL16,B2M,TLR2,HLA-B,TREM2,PLAUR,CYBB,CD14,LGALS9,CD4,B4GALT1,SERPINB9,FCGR1A,STAB1,C5AR1,SERPINA1,RNASE6,IRF8,RHBDF2,LIPA,PLD4,AXL,ITGAX,CSF3R,CLEC7A,CD83,A…
GO:BP	positive regulation of cytokine production	GO:0001819	9.78869772020089E-20	19.0092750825126	498	180	38	18123	HLA-E,CD74,LAPTM5,TYROBP,FCER1G,HLA-DPA1,SLC11A1,CSF1R,PTPRC,AIF1,C3,HLA-DPB1,C3AR1,HAVCR2,B2M,TLR2,TREM2,CYBB,CD14,LGALS9,CD4,C5AR1,CD86,IRF8,CLEC7A,CD83,SORL1,PTAFR,CCL3,SYK,NR4A3,IFNGR1,PTGER4,PYCARD,SASH3,MNDA,TLR1,LILRA2
GO:BP	positive regulation of leukocyte activation	GO:0002696	2.1440270227639E-19	18.6687697452091	414	180	35	18123	HLA-E,CD74,TYROBP,ITGB2,HLA-DRA,HLA-DPA1,HLA-DRB1,PTPRC,LILRB4,AIF1,HLA-DPB1,HAVCR2,HLA-DMB,TREM2,LGALS9,CD4,CD86,DOCK8,INPP5D,GPR183,AXL,CLEC7A,CD83,PTAFR,CCL3,VAMP8,SYK,ITGAM,NR4A3,NFKBID,PYCARD,HLA-DQB1,SASH3,CORO1A,MEF2C
GO:BP	regulation of response to stimulus	GO:0048583	3.78125106746302E-19	18.4223644854003	4416	180	105	18123	SPP1,HLA-E,CD74,THEMIS2,LAPTM5,TYROBP,FCER1G,ITGB2,HLA-DRA,HLA-DPA1,HLA-DRB1,FCGR3A,ARHGDIB,C1QB,FPR1,SLC11A1,RGS1,HCLS1,C1QA,CSF1R,FCGR2A,ALOX5AP,C1QC,PTPRC,LILRB4,AIF1,C3,HLA-DPB1,APOE,SLA,HLA-C,VSIG4,C3AR1,TNFRSF1B,HLA-DRB5,HAVCR2,B2M,HLA-DMB,TLR2,HLA-B,TREM2,SGK1,PLAUR,CD14,LGALS9,CD4,LAIR1,SERPINB9,FCGR1A,C5AR1,CD86,INPP5D,RHBDF2,RHOG,RGS10,GPR183,DHRS3,AXL,ARPC1B,CLEC7A,LAT2,CTSH,IL10RA,SOR…
GO:BP	T cell activation	GO:0042110	8.03940628727526E-19	18.0947760228537	495	180	37	18123	HLA-E,CD74,LAPTM5,FCER1G,HLA-DRA,HLA-DPA1,HLA-DRB1,SLC11A1,PTPRC,LILRB4,AIF1,HLA-DPB1,VSIG4,TNFRSF1B,HAVCR2,B2M,HLA-DMB,LGALS9,CD4,CD86,DOCK8,GPR183,CLEC7A,CD83,APBB1IP,SYK,CD300A,LCP1,NFKBID,FGL2,PTGER4,PYCARD,HLA-DQB1,SASH3,CORO1A,PRDM1,ICAM1
GO:BP	response to interferon-gamma	GO:0034341	1.48201646815556E-18	17.8291469704529	198	180	26	18123	HLA-E,CD74,HLA-DRA,HLA-DPA1,HLA-DRB1,SLC11A1,IFI30,AIF1,HLA-DPB1,HLA-C,HLA-DRB5,CXCL16,B2M,TLR2,HLA-B,LGALS9,FCGR1A,IRF8,HCK,RAB20,SP100,PTAFR,CCL3,IFNGR1,HLA-DQB1,ICAM1
GO:BP	regulation of multicellular organismal process	GO:0051239	2.33264383055044E-18	17.632151568208	2888	180	83	18123	SPP1,HLA-E,CD74,LAPTM5,TYROBP,SRGN,FCER1G,ITGB2,HLA-DRA,HLA-DPA1,HLA-DRB1,ARHGDIB,SLC11A1,HCLS1,ADORA3,CSF1R,C1QC,PTPRC,LILRB4,AIF1,C3,HLA-DPB1,APOE,VSIG4,C3AR1,TNFRSF1B,HAVCR2,APOC1,B2M,TLR2,HLA-B,TREM2,SGK1,PLAUR,CYBB,CD14,LGALS9,CD4,STAB1,C5AR1,CD86,INPP5D,ACSL1,IRF8,PLD4,DHRS3,AXL,ITGAX,CSF3R,CLEC7A,CD83,SERPINB1,CTSH,SORL1,ALOX5,SP100,PTAFR,CCL3,VAMP8,ARHGAP4,SYK,NR4A2,MERTK,CX3CR1,NR4A3,NFK…
GO:BP	regulation of leukocyte cell-cell adhesion	GO:1903037	8.92320005313249E-18	17.0494793702665	341	180	31	18123	HLA-E,CD74,LAPTM5,ITGB2,HLA-DRA,HLA-DPA1,HLA-DRB1,PTPRC,LILRB4,AIF1,HLA-DPB1,VSIG4,HAVCR2,HLA-DMB,LGALS9,CD4,CD86,DOCK8,CD83,ALOX5,PTAFR,SYK,CD300A,NR4A3,NFKBID,FGL2,PYCARD,HLA-DQB1,SASH3,CORO1A,ICAM1
GO:BP	antigen processing and presentation	GO:0019882	9.31652695207917E-18	17.0307459553125	236	180	27	18123	HLA-E,CD74,FCER1G,HLA-DRA,HLA-DPA1,HLA-DRB1,SLC11A1,IFI30,CTSS,CD68,HLA-DPB1,HLA-C,HLA-DRB5,B2M,HLA-DMB,HLA-B,TREM2,CYBB,HLA-DMA,FCGR1A,CTSH,VAMP8,FGL2,PYCARD,HLA-DQB1,AP1B1,ICAM1
GO:BP	positive regulation of leukocyte cell-cell adhesion	GO:1903039	2.02764534732333E-17	16.6930080045506	243	180	27	18123	HLA-E,CD74,ITGB2,HLA-DRA,HLA-DPA1,HLA-DRB1,PTPRC,LILRB4,AIF1,HLA-DPB1,HAVCR2,HLA-DMB,LGALS9,CD4,CD86,DOCK8,CD83,ALOX5,PTAFR,SYK,NR4A3,NFKBID,PYCARD,HLA-DQB1,SASH3,CORO1A,ICAM1
GO:BP	leukocyte proliferation	GO:0070661	3.15664879316385E-17	16.5007737347615	327	180	30	18123	HLA-E,CD74,TYROBP,HLA-DPA1,HLA-DRB1,SLC11A1,CSF1R,PTPRC,LILRB4,AIF1,HLA-DPB1,VSIG4,TNFRSF1B,HAVCR2,HLA-DMB,TREM2,LGALS9,CD86,DOCK8,INPP5D,GPR183,SYK,CD300A,LST1,PYCARD,SASH3,CORO1A,MEF2C,MNDA,TNFAIP3
GO:BP	positive regulation of multicellular organismal process	GO:0051240	4.65199185810032E-17	16.3323610540436	1497	180	58	18123	HLA-E,CD74,LAPTM5,TYROBP,FCER1G,ITGB2,HLA-DRA,HLA-DPA1,HLA-DRB1,SLC11A1,HCLS1,CSF1R,PTPRC,LILRB4,AIF1,C3,HLA-DPB1,APOE,C3AR1,TNFRSF1B,HAVCR2,B2M,TLR2,TREM2,CYBB,CD14,LGALS9,CD4,C5AR1,CD86,INPP5D,ACSL1,IRF8,AXL,ITGAX,CLEC7A,CD83,CTSH,SORL1,ALOX5,PTAFR,CCL3,VAMP8,SYK,CX3CR1,NR4A3,NFKBID,IFNGR1,PTGER4,PYCARD,APOC2,SASH3,MEF2C,ICAM1,MNDA,TLR1,ARRB2,LILRA2
GO:BP	regulation of leukocyte proliferation	GO:0070663	5.89802599176779E-17	16.2292933179055	253	180	27	18123	HLA-E,CD74,TYROBP,HLA-DPA1,HLA-DRB1,CSF1R,PTPRC,LILRB4,AIF1,HLA-DPB1,VSIG4,TNFRSF1B,HAVCR2,HLA-DMB,LGALS9,CD86,INPP5D,GPR183,SYK,CD300A,LST1,PYCARD,SASH3,CORO1A,MEF2C,MNDA,TNFAIP3
GO:BP	positive regulation of cell-cell adhesion	GO:0022409	1.16367414743508E-16	15.9341686140012	286	180	28	18123	HLA-E,CD74,ITGB2,HLA-DRA,HLA-DPA1,HLA-DRB1,PTPRC,LILRB4,AIF1,HLA-DPB1,HAVCR2,HLA-DMB,PLAUR,LGALS9,CD4,CD86,DOCK8,CD83,ALOX5,PTAFR,SYK,NR4A3,NFKBID,PYCARD,HLA-DQB1,SASH3,CORO1A,ICAM1
GO:BP	regulation of leukocyte mediated immunity	GO:0002703	1.40230760144036E-16	15.8531567117935	212	180	25	18123	HLA-E,TYROBP,ITGB2,HLA-DRA,HLA-DRB1,PTPRC,LILRB4,C3,TNFRSF1B,HAVCR2,B2M,HLA-B,LGALS9,SERPINB9,CLEC7A,PTAFR,VAMP8,SYK,CD300A,ITGAM,SASH3,CD84,STXBP2,ICAM1,ARRB2
GO:BP	cellular response to chemical stimulus	GO:0070887	1.81848293363651E-16	15.7402907704203	3443	180	88	18123	SPP1,HLA-E,CD74,LAPTM5,FCER1G,ITGB2,HLA-DRA,HLA-DPA1,HLA-DRB1,FPR1,IFI30,HCLS1,CSF1R,ALOX5AP,CTSS,PTPRC,CD68,LILRB4,MSR1,AIF1,HLA-DPB1,APOE,SLA,HLA-C,C3AR1,TNFRSF1B,HLA-DRB5,HAVCR2,CXCL16,B2M,TLR2,HLA-B,TREM2,CYBB,CD14,LGALS9,SLC2A5,CD4,SERPINB9,FCGR1A,C5AR1,CD86,DOCK8,INPP5D,ACSL1,IRF8,SELPLG,RHOG,RGS10,GPR183,AXL,ITGAX,CSF3R,CLEC7A,CTSH,IL10RA,SORL1,ALOX5,HCK,RAB20,SP100,CSF2RA,PTAFR,LY86,CCL3,…
GO:BP	cellular response to organic substance	GO:0071310	2.14816583339617E-16	15.6679321951564	2821	180	79	18123	SPP1,HLA-E,CD74,LAPTM5,FCER1G,ITGB2,HLA-DRA,HLA-DPA1,HLA-DRB1,FPR1,IFI30,HCLS1,CSF1R,CTSS,PTPRC,CD68,LILRB4,MSR1,AIF1,HLA-DPB1,SLA,HLA-C,TNFRSF1B,HLA-DRB5,HAVCR2,B2M,TLR2,HLA-B,TREM2,CYBB,CD14,LGALS9,SLC2A5,CD4,SERPINB9,FCGR1A,CD86,DOCK8,INPP5D,ACSL1,IRF8,SELPLG,AXL,ITGAX,CSF3R,CLEC7A,CTSH,IL10RA,SORL1,ALOX5,HCK,RAB20,SP100,CSF2RA,PTAFR,LY86,CCL3,SYK,NR4A2,LCP1,CX3CR1,ITGAM,NR4A3,IFNGR1,PTGER4,PY…
GO:BP	response to organic substance	GO:0010033	2.39457684034247E-16	15.6207712221832	3457	180	88	18123	SPP1,HLA-E,CD74,LAPTM5,FCER1G,ITGB2,HLA-DRA,HLA-DPA1,HLA-DRB1,FPR1,SLC11A1,IFI30,HCLS1,CSF1R,CTSS,PTPRC,CD68,LILRB4,MSR1,AIF1,HLA-DPB1,APOE,SLA,HLA-C,TNFRSF1B,HLA-DRB5,HAVCR2,CXCL16,B2M,TLR2,HLA-B,TREM2,CYBB,CD14,LGALS9,SLC2A5,CD4,SERPINB9,FCGR1A,C5AR1,CD86,DOCK8,INPP5D,ACSL1,IRF8,SELPLG,RGS10,AXL,ARPC1B,ITGAX,CSF3R,CLEC7A,CD83,CTSH,IL10RA,SORL1,ALOX5,HCK,RAB20,SP100,CSF2RA,PTAFR,LY86,CCL3,SYK,NR…
GO:BP	response to bacterium	GO:0009617	2.70190705976016E-16	15.5683295939252	743	180	41	18123	HLA-E,FCER1G,HLA-DRB1,SLC11A1,RGS1,CD68,C3,TNFRSF1B,HAVCR2,B2M,TLR2,HLA-B,TREM2,CD14,LGALS9,CD4,SERPINB9,STAB1,C5AR1,CD86,RNASE6,IRF8,AXL,IL10RA,HCK,PTAFR,LY86,CCL3,SYK,CX3CR1,PTGER4,PYCARD,MEF2C,NR4A1,ICAM1,SOD2,TLR1,TNFAIP3,LILRA2,LYZ,NFKBIA
GO:BP	regulation of cell-cell adhesion	GO:0022407	3.32987866306356E-16	15.4775715913952	450	180	33	18123	HLA-E,CD74,LAPTM5,ITGB2,HLA-DRA,HLA-DPA1,HLA-DRB1,PTPRC,LILRB4,AIF1,HLA-DPB1,VSIG4,HAVCR2,HLA-DMB,PLAUR,LGALS9,CD4,CD86,DOCK8,CD83,ALOX5,PTAFR,FERMT3,SYK,CD300A,NR4A3,NFKBID,FGL2,PYCARD,HLA-DQB1,SASH3,CORO1A,ICAM1
GO:BP	adaptive immune response	GO:0002250	5.00869847104749E-16	15.3002751125113	715	180	40	18123	HLA-E,CD74,FCER1G,HLA-DRA,HLA-DPA1,HLA-DRB1,C1QB,SLC11A1,C1QA,C1QC,CTSS,PTPRC,LILRB4,C3,HLA-DPB1,HLA-C,TNFRSF1B,HLA-DRB5,HAVCR2,B2M,HLA-DMB,HLA-B,CD4,LAIR1,HLA-DMA,CD86,INPP5D,GPR183,LAT2,CTSH,SYK,NFKBID,PYCARD,HLA-DQB1,SASH3,CD84,MEF2C,PRDM1,ICAM1,TNFAIP3
GO:BP	cellular response to interferon-gamma	GO:0071346	5.02705447552016E-16	15.2986864085277	177	180	23	18123	HLA-E,HLA-DRA,HLA-DPA1,HLA-DRB1,IFI30,AIF1,HLA-DPB1,HLA-C,HLA-DRB5,B2M,TLR2,HLA-B,LGALS9,FCGR1A,IRF8,HCK,RAB20,SP100,PTAFR,CCL3,IFNGR1,HLA-DQB1,ICAM1
GO:BP	activation of immune response	GO:0002253	6.61150468871679E-16	15.1796996897368	566	180	36	18123	THEMIS2,LAPTM5,TYROBP,FCER1G,HLA-DRA,HLA-DPA1,HLA-DRB1,FCGR3A,C1QB,FPR1,C1QA,FCGR2A,C1QC,PTPRC,LILRB4,C3,HLA-DPB1,VSIG4,C3AR1,HLA-DRB5,CD4,FCGR1A,C5AR1,INPP5D,ARPC1B,LAT2,HCK,SYK,CD300A,NR4A3,NFKBID,PYCARD,MEF2C,LCP2,MNDA,LILRA2
GO:BP	positive regulation of immune effector process	GO:0002699	8.42429301137379E-16	15.0744665360522	228	180	25	18123	HLA-E,CD74,LAPTM5,TYROBP,ITGB2,HLA-DRA,HLA-DRB1,PTPRC,C3,B2M,HLA-DMB,HLA-B,LGALS9,CD86,CLEC7A,PTAFR,VAMP8,SYK,CD300A,ITGAM,NR4A3,NFKBID,SASH3,CD84,STXBP2
GO:BP	regulation of lymphocyte proliferation	GO:0050670	1.28970759138027E-15	14.8895087438441	232	180	25	18123	HLA-E,CD74,TYROBP,HLA-DPA1,HLA-DRB1,PTPRC,LILRB4,AIF1,HLA-DPB1,VSIG4,TNFRSF1B,HAVCR2,HLA-DMB,LGALS9,CD86,INPP5D,GPR183,SYK,CD300A,LST1,PYCARD,SASH3,CORO1A,MEF2C,MNDA
GO:BP	tumor necrosis factor superfamily cytokine production	GO:0071706	1.38996461477546E-15	14.8569962557196	185	180	23	18123	HLA-E,TYROBP,PTPRC,HAVCR2,TLR2,TREM2,CYBB,CD14,LGALS9,CD86,AXL,CLEC7A,PTAFR,CCL3,SYK,CX3CR1,IFNGR1,PYCARD,SASH3,TLR1,TNFAIP3,ARRB2,LILRA2
GO:BP	regulation of tumor necrosis factor superfamily cytokine production	GO:1903555	1.38996461477546E-15	14.8569962557196	185	180	23	18123	HLA-E,TYROBP,PTPRC,HAVCR2,TLR2,TREM2,CYBB,CD14,LGALS9,CD86,AXL,CLEC7A,PTAFR,CCL3,SYK,CX3CR1,IFNGR1,PYCARD,SASH3,TLR1,TNFAIP3,ARRB2,LILRA2
GO:BP	regulation of mononuclear cell proliferation	GO:0032944	1.59078178005875E-15	14.7983893918282	234	180	25	18123	HLA-E,CD74,TYROBP,HLA-DPA1,HLA-DRB1,PTPRC,LILRB4,AIF1,HLA-DPB1,VSIG4,TNFRSF1B,HAVCR2,HLA-DMB,LGALS9,CD86,INPP5D,GPR183,SYK,CD300A,LST1,PYCARD,SASH3,CORO1A,MEF2C,MNDA
GO:BP	leukocyte migration	GO:0050900	1.83989407661626E-15	14.735207178765	511	180	34	18123	CD74,FCER1G,ITGB2,CSF1R,AIF1,C3AR1,OLR1,CXCL16,TREM2,LGALS9,B4GALT1,C5AR1,DOCK8,INPP5D,SELPLG,RHOG,GPR183,ITGAX,CSF3R,ALOX5,HCK,PTAFR,CCL3,SYK,CD300A,MERTK,CX3CR1,ITGAM,PTGER4,PYCARD,CORO1A,SLC7A7,CD84,ICAM1
GO:BP	signal transduction	GO:0007165	2.35632964804734E-15	14.6277639522919	6447	180	122	18123	SPP1,HLA-E,CD74,THEMIS2,LAPTM5,TYROBP,SRGN,FCER1G,ITGB2,HLA-DRA,HLA-DPA1,HLA-DRB1,FCGR3A,ARHGDIB,FPR1,RGS1,S100A11,IFI30,HCLS1,ADORA3,CSF1R,FCGR2A,CD53,CTSS,PTPRC,LILRB4,AIF1,C3,HLA-DPB1,APOE,SLA,HLA-C,C3AR1,TNFRSF1B,HLA-DRB5,HAVCR2,APOC1,CXCL16,B2M,PSAP,TLR2,HLA-B,TREM2,SGK1,PLAUR,CYBB,CD14,LGALS9,CD4,FCGR1A,C5AR1,CD86,DOCK8,INPP5D,ACSL1,GPR34,IRF8,RHBDF2,RHOG,RGS10,GPR183,DHRS3,AXL,ARPC1B,ITGAX…
GO:BP	signaling	GO:0023052	2.47922794876808E-15	14.6056835408639	6937	180	127	18123	SPP1,HLA-E,CD74,THEMIS2,LAPTM5,TYROBP,SRGN,FCER1G,ITGB2,HLA-DRA,HLA-DPA1,HLA-DRB1,FCGR3A,ARHGDIB,FPR1,RGS1,S100A11,IFI30,HCLS1,C1QA,ADORA3,CSF1R,FCGR2A,CD53,CTSS,PTPRC,CD68,LILRB4,AIF1,C3,HLA-DPB1,APOE,SLA,HLA-C,C3AR1,TNFRSF1B,HLA-DRB5,HAVCR2,APOC1,CXCL16,B2M,PSAP,TLR2,HLA-B,TREM2,SGK1,PLAUR,CYBB,CD14,LGALS9,CD4,FCGR1A,STAB1,C5AR1,CD86,DOCK8,INPP5D,ACSL1,GPR34,IRF8,RHBDF2,RHOG,RGS10,GPR183,DHRS3,…
GO:BP	cell surface receptor signaling pathway	GO:0007166	3.02831335224898E-15	14.5187991885803	3226	180	83	18123	HLA-E,CD74,THEMIS2,LAPTM5,TYROBP,FCER1G,ITGB2,HLA-DRA,HLA-DPA1,HLA-DRB1,FCGR3A,FPR1,IFI30,HCLS1,ADORA3,CSF1R,FCGR2A,PTPRC,LILRB4,C3,HLA-DPB1,APOE,SLA,HLA-C,C3AR1,TNFRSF1B,HLA-DRB5,B2M,TLR2,HLA-B,TREM2,PLAUR,CYBB,CD14,CD4,FCGR1A,C5AR1,CD86,INPP5D,ACSL1,GPR34,IRF8,RHBDF2,AXL,ARPC1B,ITGAX,CSF3R,LAT2,IL10RA,SORL1,ALOX5,HCK,SP100,CSF2RA,PTAFR,LY86,PLCB2,FERMT3,CCL3,PLEK,SYK,NR4A2,CD300A,LCP1,MERTK,CX3…
GO:BP	cell communication	GO:0007154	3.45003185091772E-15	14.4621768954734	6961	180	127	18123	SPP1,HLA-E,CD74,THEMIS2,LAPTM5,TYROBP,SRGN,FCER1G,ITGB2,HLA-DRA,HLA-DPA1,HLA-DRB1,FCGR3A,ARHGDIB,FPR1,RGS1,S100A11,IFI30,HCLS1,C1QA,ADORA3,CSF1R,FCGR2A,CD53,CTSS,PTPRC,CD68,LILRB4,AIF1,C3,HLA-DPB1,APOE,SLA,HLA-C,C3AR1,TNFRSF1B,HLA-DRB5,HAVCR2,APOC1,CXCL16,B2M,PSAP,TLR2,HLA-B,TREM2,SGK1,PLAUR,CYBB,CD14,LGALS9,CD4,FCGR1A,STAB1,C5AR1,CD86,DOCK8,INPP5D,ACSL1,GPR34,IRF8,RHBDF2,RHOG,RGS10,GPR183,DHRS3,…
GO:BP	lymphocyte proliferation	GO:0046651	3.55213337934459E-15	14.4495107352285	296	180	27	18123	HLA-E,CD74,TYROBP,HLA-DPA1,HLA-DRB1,SLC11A1,PTPRC,LILRB4,AIF1,HLA-DPB1,VSIG4,TNFRSF1B,HAVCR2,HLA-DMB,LGALS9,CD86,DOCK8,INPP5D,GPR183,SYK,CD300A,LST1,PYCARD,SASH3,CORO1A,MEF2C,MNDA
GO:BP	antigen processing and presentation of peptide antigen	GO:0048002	3.65978029716721E-15	14.4365449852591	193	180	23	18123	HLA-E,CD74,FCER1G,HLA-DRA,HLA-DPA1,HLA-DRB1,SLC11A1,IFI30,CTSS,HLA-DPB1,HLA-C,HLA-DRB5,B2M,HLA-DMB,HLA-B,TREM2,CYBB,HLA-DMA,FCGR1A,VAMP8,PYCARD,HLA-DQB1,AP1B1
GO:BP	mononuclear cell proliferation	GO:0032943	4.60726221106899E-15	14.3365570702349	299	180	27	18123	HLA-E,CD74,TYROBP,HLA-DPA1,HLA-DRB1,SLC11A1,PTPRC,LILRB4,AIF1,HLA-DPB1,VSIG4,TNFRSF1B,HAVCR2,HLA-DMB,LGALS9,CD86,DOCK8,INPP5D,GPR183,SYK,CD300A,LST1,PYCARD,SASH3,CORO1A,MEF2C,MNDA
GO:BP	response to molecule of bacterial origin	GO:0002237	6.06050605946778E-15	14.2174911102135	362	180	29	18123	SLC11A1,CD68,TNFRSF1B,HAVCR2,B2M,TLR2,TREM2,CD14,LGALS9,C5AR1,CD86,IRF8,AXL,IL10RA,HCK,PTAFR,LY86,CCL3,CX3CR1,PTGER4,PYCARD,MEF2C,NR4A1,ICAM1,SOD2,TLR1,TNFAIP3,LILRA2,NFKBIA
GO:BP	regulation of tumor necrosis factor production	GO:0032680	1.21775100729284E-14	13.9144415025186	180	180	22	18123	HLA-E,TYROBP,PTPRC,HAVCR2,TLR2,TREM2,CYBB,CD14,LGALS9,AXL,CLEC7A,PTAFR,CCL3,SYK,CX3CR1,IFNGR1,PYCARD,SASH3,TLR1,TNFAIP3,ARRB2,LILRA2
GO:BP	tumor necrosis factor production	GO:0032640	1.21775100729284E-14	13.9144415025186	180	180	22	18123	HLA-E,TYROBP,PTPRC,HAVCR2,TLR2,TREM2,CYBB,CD14,LGALS9,AXL,CLEC7A,PTAFR,CCL3,SYK,CX3CR1,IFNGR1,PYCARD,SASH3,TLR1,TNFAIP3,ARRB2,LILRA2
GO:BP	regulation of T cell activation	GO:0050863	1.27704501104635E-14	13.8937937952154	341	180	28	18123	HLA-E,CD74,LAPTM5,HLA-DRA,HLA-DPA1,HLA-DRB1,PTPRC,LILRB4,AIF1,HLA-DPB1,VSIG4,TNFRSF1B,HAVCR2,HLA-DMB,LGALS9,CD4,CD86,DOCK8,CD83,SYK,CD300A,NFKBID,FGL2,PYCARD,HLA-DQB1,SASH3,CORO1A,PRDM1
GO:BP	interferon-gamma-mediated signaling pathway	GO:0060333	2.86510565968995E-14	13.5428593574403	88	180	17	18123	HLA-E,HLA-DRA,HLA-DPA1,HLA-DRB1,IFI30,HLA-DPB1,HLA-C,HLA-DRB5,B2M,HLA-B,FCGR1A,IRF8,HCK,SP100,PTAFR,IFNGR1,ICAM1
GO:BP	positive regulation of tumor necrosis factor superfamily cytokine production	GO:1903557	2.94604889048524E-14	13.5307600501982	105	180	18	18123	HLA-E,TYROBP,PTPRC,HAVCR2,TLR2,CYBB,CD14,LGALS9,CD86,CLEC7A,PTAFR,CCL3,SYK,IFNGR1,PYCARD,SASH3,TLR1,LILRA2
GO:BP	cell-cell adhesion	GO:0098609	3.81307848633512E-14	13.4187242553528	898	180	42	18123	HLA-E,CD74,LAPTM5,ITGB2,HLA-DRA,HLA-DPA1,HLA-DRB1,S100A11,PTPRC,LILRB4,AIF1,HLA-DPB1,VSIG4,OLR1,HAVCR2,HLA-DMB,PLAUR,LGALS9,CD4,CD86,DOCK8,SELPLG,ITGAX,CD83,ALOX5,PTAFR,FERMT3,PLEK,SYK,CD300A,CX3CR1,ITGAM,NR4A3,NFKBID,FGL2,PYCARD,HLA-DQB1,SASH3,CORO1A,CD84,LIMS1,ICAM1
GO:BP	cell adhesion	GO:0007155	4.0170213901604E-14	13.3960958556958	1502	180	54	18123	SPP1,HLA-E,CD74,THEMIS2,LAPTM5,ITGB2,HLA-DRA,HLA-DPA1,HLA-DRB1,ARHGDIB,S100A11,PTPRC,LILRB4,AIF1,HLA-DPB1,VSIG4,OLR1,HAVCR2,HLA-DMB,PLAUR,LGALS9,CD4,B4GALT1,STAB1,CD86,DOCK8,SELPLG,PARVG,AXL,ITGAX,CSF3R,CD83,ALOX5,HCK,PTAFR,APBB1IP,FERMT3,PLEK,SYK,CD300A,MERTK,CX3CR1,ITGAM,NR4A3,NFKBID,FGL2,PYCARD,HLA-DQB1,SASH3,CORO1A,CD84,LIMS1,SIGLEC14,ICAM1
GO:BP	biological adhesion	GO:0022610	4.92426218255383E-14	13.3076588319785	1509	180	54	18123	SPP1,HLA-E,CD74,THEMIS2,LAPTM5,ITGB2,HLA-DRA,HLA-DPA1,HLA-DRB1,ARHGDIB,S100A11,PTPRC,LILRB4,AIF1,HLA-DPB1,VSIG4,OLR1,HAVCR2,HLA-DMB,PLAUR,LGALS9,CD4,B4GALT1,STAB1,CD86,DOCK8,SELPLG,PARVG,AXL,ITGAX,CSF3R,CD83,ALOX5,HCK,PTAFR,APBB1IP,FERMT3,PLEK,SYK,CD300A,MERTK,CX3CR1,ITGAM,NR4A3,NFKBID,FGL2,PYCARD,HLA-DQB1,SASH3,CORO1A,CD84,LIMS1,SIGLEC14,ICAM1
GO:BP	positive regulation of lymphocyte activation	GO:0051251	8.15809178201191E-14	13.0884114129933	366	180	28	18123	HLA-E,CD74,TYROBP,HLA-DRA,HLA-DPA1,HLA-DRB1,PTPRC,LILRB4,AIF1,HLA-DPB1,HAVCR2,HLA-DMB,LGALS9,CD4,CD86,DOCK8,INPP5D,GPR183,AXL,CLEC7A,CD83,SYK,NFKBID,PYCARD,HLA-DQB1,SASH3,CORO1A,MEF2C
GO:BP	establishment of localization in cell	GO:0051649	1.09116819208128E-13	12.9621083023329	2778	180	74	18123	CD74,LAPTM5,NPC2,TYROBP,SRGN,FCER1G,ITGB2,HLA-DRB1,FPR1,SLC11A1,S100A11,HCLS1,FCGR2A,CD53,CTSS,PTPRC,CD68,RNASET2,C3,APOE,FTL,HLA-C,C3AR1,FTH1,OLR1,TNFRSF1B,B2M,PSAP,TLR2,HLA-B,PLAUR,CYBB,CD14,LGALS9,SLC2A5,B4GALT1,LAIR1,C5AR1,SERPINA1,RHOG,ITGAX,LAT2,SERPINB1,CTSH,SORL1,OSTF1,ALOX5,HCK,RAB20,SP100,PTAFR,FERMT3,CCL3,VAMP8,PLEK,SYK,CD300A,LCP1,GLIPR1,ITGAM,NR4A3,FGL2,MAN2B1,PYCARD,CORO1A,CD84,MEF2…
GO:BP	response to lipopolysaccharide	GO:0032496	1.13623080001817E-13	12.9445334423985	339	180	27	18123	SLC11A1,CD68,TNFRSF1B,HAVCR2,TLR2,TREM2,CD14,LGALS9,C5AR1,CD86,IRF8,AXL,IL10RA,HCK,PTAFR,LY86,CCL3,CX3CR1,PTGER4,PYCARD,MEF2C,NR4A1,ICAM1,SOD2,TNFAIP3,LILRA2,NFKBIA
GO:BP	cell migration	GO:0016477	1.46372652421391E-13	12.8345400572389	1660	180	56	18123	CD74,FCER1G,ITGB2,ARHGDIB,S100A11,ADORA3,CSF1R,PTPRC,AIF1,APOE,C3AR1,OLR1,CXCL16,TREM2,SGK1,LGALS9,B4GALT1,C5AR1,DOCK8,INPP5D,SELPLG,RHOG,GPR183,AXL,ITGAX,CSF3R,CLEC7A,CTSH,SORL1,ALOX5,HCK,SP100,PTAFR,ABI3,FERMT3,CCL3,ARHGAP4,SYK,NR4A2,CD300A,LCP1,MERTK,CX3CR1,ITGAM,NR4A3,PTGER4,PYCARD,CORO1A,SLC7A7,CD84,MEF2C,NR4A1,ICAM1,SOD2,TNFAIP3,ARRB2
ECM-interaction-subtype from shared markers
source	term_name	term_id	adjusted_p_value	negative_log10_of_adjusted_p_value	term_size	query_size	intersection_size	effective_domain_size	intersections
GO:BP	extracellular matrix organization	GO:0030198	4.84441207895082E-14	13.3147589216804	419	143	27	18123	ANXA2,CAV1,ITGB1,ITGA5,TIMP1,LAMB1,SLC39A8,SPOCK2,P4HA2,PDPN,SERPINH1,ITGA3,P4HA1,SERPINE1,TGFBI,DDR2,CD44,FN1,LOXL2,PLOD1,ADAM12,FKBP10,EFEMP2,RUNX1,COL1A2,HTRA1,A2M
GO:BP	extracellular structure organization	GO:0043062	5.14466369535197E-14	13.2886430096336	420	143	27	18123	ANXA2,CAV1,ITGB1,ITGA5,TIMP1,LAMB1,SLC39A8,SPOCK2,P4HA2,PDPN,SERPINH1,ITGA3,P4HA1,SERPINE1,TGFBI,DDR2,CD44,FN1,LOXL2,PLOD1,ADAM12,FKBP10,EFEMP2,RUNX1,COL1A2,HTRA1,A2M
GO:BP	external encapsulating structure organization	GO:0045229	5.79930831393911E-14	13.2366238018427	422	143	27	18123	ANXA2,CAV1,ITGB1,ITGA5,TIMP1,LAMB1,SLC39A8,SPOCK2,P4HA2,PDPN,SERPINH1,ITGA3,P4HA1,SERPINE1,TGFBI,DDR2,CD44,FN1,LOXL2,PLOD1,ADAM12,FKBP10,EFEMP2,RUNX1,COL1A2,HTRA1,A2M
GO:BP	cell adhesion	GO:0007155	6.09815066325047E-11	10.214801849992	1502	143	43	18123	ANXA2,CAV1,TNFRSF12A,S100A11,ITGB1,LGALS3,RRAS,MYL12A,NRP1,ITGA5,ACTN1,NFKBIZ,LAMB1,CLIC1,SLC39A8,SRPX,SPOCK2,PLAUR,PDPN,ITGA3,S100A10,SERPINE1,TGFBI,DDR2,CD44,FN1,SHC1,LOXL2,ADAM12,VCL,NT5E,CD164,MYL9,PPFIBP1,PLAU,GSN,EFEMP2,VAMP3,RUNX1,SRPX2,TGM2,SNED1,DUSP1
GO:BP	biological adhesion	GO:0022610	7.16923236910238E-11	10.1445273430366	1509	143	43	18123	ANXA2,CAV1,TNFRSF12A,S100A11,ITGB1,LGALS3,RRAS,MYL12A,NRP1,ITGA5,ACTN1,NFKBIZ,LAMB1,CLIC1,SLC39A8,SRPX,SPOCK2,PLAUR,PDPN,ITGA3,S100A10,SERPINE1,TGFBI,DDR2,CD44,FN1,SHC1,LOXL2,ADAM12,VCL,NT5E,CD164,MYL9,PPFIBP1,PLAU,GSN,EFEMP2,VAMP3,RUNX1,SRPX2,TGM2,SNED1,DUSP1
GO:BP	wound healing	GO:0042060	3.84245414440102E-10	9.41539130663952	555	143	26	18123	ANXA2,CAV1,TNFRSF12A,ITGB1,MYL12A,ITGA5,TIMP1,CLIC1,PLAUR,PDPN,SERPINE1,EHD2,CD44,FN1,F13A1,MYOF,CNN2,VCL,PROS1,FKBP10,MYL9,PLAU,GSN,COL1A2,SERPING1,A2M
GO:BP	response to wounding	GO:0009611	9.51293422093417E-10	9.02168550625799	680	143	28	18123	ANXA2,CAV1,TNFRSF12A,ITGB1,MYL12A,NRP1,ITGA5,TIMP1,CLIC1,PLAUR,PDPN,SERPINE1,EHD2,CD44,FN1,F13A1,MYOF,CNN2,VCL,PROS1,FKBP10,MYL9,PLAU,GSN,NOL3,COL1A2,SERPING1,A2M
GO:BP	regulated exocytosis	GO:0045055	5.92742308012045E-09	8.22713407313147	790	143	29	18123	ANXA2,S100A11,LGALS3,GLIPR1,CHI3L1,MGST1,ACTN1,TIMP1,CTSB,PLAUR,TMBIM1,SERPINE1,MVP,APRT,CD44,CYSTM1,FN1,F13A1,STOM,AGPAT2,CNN2,VCL,PROS1,PLAU,GSN,VAMP3,CTSA,SERPING1,A2M
GO:BP	exocytosis	GO:0006887	1.61459366373943E-07	6.79193675618086	906	143	29	18123	ANXA2,S100A11,LGALS3,GLIPR1,CHI3L1,MGST1,ACTN1,TIMP1,CTSB,PLAUR,TMBIM1,SERPINE1,MVP,APRT,CD44,CYSTM1,FN1,F13A1,STOM,AGPAT2,CNN2,VCL,PROS1,PLAU,GSN,VAMP3,CTSA,SERPING1,A2M
GO:BP	anatomical structure formation involved in morphogenesis	GO:0048646	4.19400702240514E-07	6.37737084669155	1209	143	33	18123	ANXA2,CAV1,TNFRSF12A,ITGB1,CHI3L1,RRAS,NRP1,ITGA5,ACTN1,LAMB1,CLIC4,PDPN,EPAS1,ITGA3,FHL2,SERPINE1,TGFBI,EHD2,FAM20C,SAT1,FN1,SHC1,LOXL2,MYOF,CAMK1,RNH1,SPHK1,ADAM12,RUNX1,SRPX2,TGM2,HTRA1,DUSP1
GO:BP	cell-substrate adhesion	GO:0031589	1.3382295252478E-06	5.8734693925475	368	143	18	18123	ITGB1,RRAS,NRP1,ITGA5,ACTN1,LAMB1,SPOCK2,PDPN,ITGA3,S100A10,SERPINE1,CD44,FN1,VCL,PLAU,EFEMP2,VAMP3,SNED1
GO:BP	circulatory system development	GO:0072359	2.03573651314048E-06	5.69127843374896	1215	143	32	18123	ANXA2,CAV1,TNFRSF12A,ITGB1,CHI3L1,RRAS,NRP1,ITGA5,PDLIM7,CLIC4,PDPN,EPAS1,ITGA3,FHL2,SERPINE1,SOD2,TGFBI,PDLIM4,SAT1,FN1,SHC1,LMNA,LOXL2,RNH1,SPHK1,DUSP6,ADAM12,FKBP10,EFEMP2,RUNX1,COL1A2,SRPX2
GO:BP	cellular response to cytokine stimulus	GO:0071345	2.15366120920556E-06	5.66682261419718	1148	143	31	18123	ANXA2,CAV1,TNFRSF12A,ITGB1,CHI3L1,OSMR,TIMP1,GFPT2,CLCF1,SPOCK2,MT2A,SOD2,SQSTM1,PTPN12,CD44,FN1,SHC1,GSTO1,F13A1,FAS,PLP2,AGPAT2,CNN2,SPHK1,GBP2,GSN,NOL3,VAMP3,RUNX1,COL1A2,DUSP1
GO:BP	neutrophil degranulation	GO:0043312	2.58361448572197E-06	5.58777228913451	483	143	20	18123	ANXA2,S100A11,LGALS3,GLIPR1,CHI3L1,MGST1,CTSB,PLAUR,TMBIM1,MVP,APRT,CD44,CYSTM1,STOM,AGPAT2,CNN2,VCL,PLAU,GSN,CTSA
GO:BP	neutrophil activation involved in immune response	GO:0002283	3.08423429534319E-06	5.5108526379785	488	143	20	18123	ANXA2,S100A11,LGALS3,GLIPR1,CHI3L1,MGST1,CTSB,PLAUR,TMBIM1,MVP,APRT,CD44,CYSTM1,STOM,AGPAT2,CNN2,VCL,PLAU,GSN,CTSA
GO:BP	vasculature development	GO:0001944	3.10132158453567E-06	5.5084531982425	834	143	26	18123	ANXA2,CAV1,TNFRSF12A,ITGB1,CHI3L1,RRAS,NRP1,ITGA5,CLIC4,PDPN,EPAS1,SERPINE1,SOD2,TGFBI,SAT1,FN1,SHC1,LOXL2,RNH1,SPHK1,ADAM12,FKBP10,EFEMP2,RUNX1,COL1A2,SRPX2
GO:BP	neutrophil mediated immunity	GO:0002446	4.67638926559766E-06	5.33008934505838	500	143	20	18123	ANXA2,S100A11,LGALS3,GLIPR1,CHI3L1,MGST1,CTSB,PLAUR,TMBIM1,MVP,APRT,CD44,CYSTM1,STOM,AGPAT2,CNN2,VCL,PLAU,GSN,CTSA
GO:BP	blood coagulation	GO:0007596	4.77110566683835E-06	5.32138096490898	351	143	17	18123	ANXA2,CAV1,MYL12A,CLIC1,PLAUR,PDPN,SERPINE1,EHD2,FN1,F13A1,VCL,PROS1,MYL9,PLAU,COL1A2,SERPING1,A2M
GO:BP	neutrophil activation	GO:0042119	5.00638110071515E-06	5.30047609367348	502	143	20	18123	ANXA2,S100A11,LGALS3,GLIPR1,CHI3L1,MGST1,CTSB,PLAUR,TMBIM1,MVP,APRT,CD44,CYSTM1,STOM,AGPAT2,CNN2,VCL,PLAU,GSN,CTSA
GO:BP	myeloid leukocyte activation	GO:0002274	5.17414431643392E-06	5.28616146217595	671	143	23	18123	ANXA2,S100A11,LGALS3,GLIPR1,CHI3L1,MGST1,CTSB,PLAUR,TMBIM1,MVP,APRT,CD44,CYSTM1,NAMPT,STOM,AGPAT2,CNN2,SPHK1,VCL,PLAU,GSN,CTSA,NDRG1
GO:BP	hemostasis	GO:0007599	5.65808718456622E-06	5.24733036485282	355	143	17	18123	ANXA2,CAV1,MYL12A,CLIC1,PLAUR,PDPN,SERPINE1,EHD2,FN1,F13A1,VCL,PROS1,MYL9,PLAU,COL1A2,SERPING1,A2M
GO:BP	granulocyte activation	GO:0036230	6.33937467701556E-06	5.19795357929734	509	143	20	18123	ANXA2,S100A11,LGALS3,GLIPR1,CHI3L1,MGST1,CTSB,PLAUR,TMBIM1,MVP,APRT,CD44,CYSTM1,STOM,AGPAT2,CNN2,VCL,PLAU,GSN,CTSA
GO:BP	coagulation	GO:0050817	6.42038868680033E-06	5.19243867918616	358	143	17	18123	ANXA2,CAV1,MYL12A,CLIC1,PLAUR,PDPN,SERPINE1,EHD2,FN1,F13A1,VCL,PROS1,MYL9,PLAU,COL1A2,SERPING1,A2M
GO:BP	cell activation	GO:0001775	7.83651448557169E-06	5.10587705928909	1507	143	35	18123	ANXA2,CAV1,S100A11,ITGB1,LGALS3,GLIPR1,CHI3L1,MYL12A,MGST1,TIMP1,NFKBIZ,CLIC1,CLCF1,CTSB,PLAUR,PDPN,TMBIM1,MVP,APRT,CD44,CYSTM1,FN1,NAMPT,STOM,AGPAT2,CNN2,SPHK1,VCL,MYL9,PLAU,GSN,RUNX1,COL1A2,CTSA,NDRG1
GO:BP	response to cytokine	GO:0034097	1.40256584242549E-05	4.8530767419571	1242	143	31	18123	ANXA2,CAV1,TNFRSF12A,ITGB1,CHI3L1,OSMR,TIMP1,GFPT2,CLCF1,SPOCK2,MT2A,SOD2,SQSTM1,PTPN12,CD44,FN1,SHC1,GSTO1,F13A1,FAS,PLP2,AGPAT2,CNN2,SPHK1,GBP2,GSN,NOL3,VAMP3,RUNX1,COL1A2,DUSP1
GO:BP	vesicle-mediated transport	GO:0016192	1.40643026155925E-05	4.85188179764089	2193	143	43	18123	ANXA2,CAV1,S100A11,ITGB1,LGALS3,GLIPR1,CHI3L1,NRP1,MGST1,ACTN1,TIMP1,PDLIM7,SRPX,CTSB,PLAUR,TMBIM1,OCIAD2,S100A10,SERPINE1,SQSTM1,MVP,EHD2,APRT,CD44,CYSTM1,FN1,F13A1,LOXL2,STOM,PLIN3,AGPAT2,CNN2,SPHK1,VCL,PROS1,CNIH3,PLAU,GSN,VAMP3,CTSA,TGM2,SERPING1,A2M
GO:BP	leukocyte degranulation	GO:0043299	1.61831983822483E-05	4.79093564202595	538	143	20	18123	ANXA2,S100A11,LGALS3,GLIPR1,CHI3L1,MGST1,CTSB,PLAUR,TMBIM1,MVP,APRT,CD44,CYSTM1,STOM,AGPAT2,CNN2,VCL,PLAU,GSN,CTSA
GO:BP	blood vessel morphogenesis	GO:0048514	1.71185071430729E-05	4.7665341116095	715	143	23	18123	ANXA2,CAV1,TNFRSF12A,ITGB1,CHI3L1,RRAS,NRP1,ITGA5,CLIC4,EPAS1,SERPINE1,TGFBI,SAT1,FN1,SHC1,LOXL2,RNH1,SPHK1,ADAM12,FKBP10,EFEMP2,RUNX1,SRPX2
GO:BP	developmental process	GO:0032502	2.20065067714391E-05	4.65744889021767	6678	143	86	18123	SPOCD1,ANXA2,CAV1,TNFRSF12A,ITGB1,LGALS3,CHI3L1,RRAS,MYL12A,NRP1,TAGLN,WWTR1,MGST1,ITGA5,ACTN1,TIMP1,NFKBIZ,LAMB1,PDLIM7,CLIC1,CLIC4,CLCF1,SPOCK2,CTSB,PDPN,SERPINH1,EPAS1,TMBIM1,PLS3,ITGA3,S100A10,FHL2,SERPINE1,SOD2,TGFBI,SQSTM1,EFEMP1,PDLIM4,SLC39A14,DDR2,NNMT,EHD2,APRT,FAM20C,PTPN12,CD44,SAT1,FN1,SHC1,CAPG,LMNA,ATF3,NAMPT,LOXL2,MYOF,CAMK1,RNH1,FHL3,ANXA7,PLOD1,SDC2,AGPAT2,CCDC85B,CNN2,SPHK1,DUS…
GO:BP	myeloid cell activation involved in immune response	GO:0002275	2.48872033830988E-05	4.60402390305097	552	143	20	18123	ANXA2,S100A11,LGALS3,GLIPR1,CHI3L1,MGST1,CTSB,PLAUR,TMBIM1,MVP,APRT,CD44,CYSTM1,STOM,AGPAT2,CNN2,VCL,PLAU,GSN,CTSA
GO:BP	collagen fibril organization	GO:0030199	2.7659595805329E-05	4.55815417060407	109	143	10	18123	ANXA2,P4HA2,SERPINH1,P4HA1,DDR2,LOXL2,PLOD1,FKBP10,EFEMP2,COL1A2
GO:BP	blood vessel development	GO:0001568	2.79584582002468E-05	4.55348678191017	797	143	24	18123	ANXA2,CAV1,TNFRSF12A,ITGB1,CHI3L1,RRAS,NRP1,ITGA5,CLIC4,EPAS1,SERPINE1,TGFBI,SAT1,FN1,SHC1,LOXL2,RNH1,SPHK1,ADAM12,FKBP10,EFEMP2,RUNX1,COL1A2,SRPX2
GO:BP	myeloid leukocyte mediated immunity	GO:0002444	2.98048109517518E-05	4.52571362850222	558	143	20	18123	ANXA2,S100A11,LGALS3,GLIPR1,CHI3L1,MGST1,CTSB,PLAUR,TMBIM1,MVP,APRT,CD44,CYSTM1,STOM,AGPAT2,CNN2,VCL,PLAU,GSN,CTSA
GO:BP	angiogenesis	GO:0001525	3.4538983392708E-05	4.46169044943893	621	143	21	18123	ANXA2,CAV1,TNFRSF12A,ITGB1,CHI3L1,RRAS,NRP1,ITGA5,CLIC4,EPAS1,SERPINE1,TGFBI,SAT1,FN1,SHC1,LOXL2,RNH1,SPHK1,ADAM12,RUNX1,SRPX2
GO:BP	cytokine-mediated signaling pathway	GO:0019221	5.27376282681127E-05	4.27787940532059	824	143	24	18123	ANXA2,CAV1,TNFRSF12A,ITGB1,OSMR,TIMP1,CLCF1,MT2A,SOD2,SQSTM1,CD44,FN1,SHC1,GSTO1,F13A1,FAS,PLP2,AGPAT2,CNN2,SPHK1,GBP2,NOL3,RUNX1,COL1A2
GO:BP	immune system process	GO:0002376	7.43229560040262E-05	4.12887702572718	3438	143	55	18123	ANXA2,CAV1,S100A11,ITGB1,LGALS3,GLIPR1,CHI3L1,RRAS,MGST1,ITGA5,ACTN1,NFKBIZ,CLCF1,CTSB,PLAUR,PDPN,EPAS1,TMBIM1,ITGA3,MT2A,SERPINE1,SQSTM1,MVP,APRT,CD44,CYSTM1,FN1,SHC1,NAMPT,FAS,STOM,SDC2,AGPAT2,CNN2,SPHK1,VCL,CD164,PROS1,MYL9,GBP2,PLAU,GSN,C1S,VAMP3,RUNX1,COL1A2,CTSA,NDRG1,HSD3B7,TREM1,CXCL14,SERPING1,HTRA1,A2M,DUSP1
GO:BP	fibrinolysis	GO:0042730	8.13163642076156E-05	4.08982204764184	26	143	6	18123	ANXA2,PLAUR,SERPINE1,PROS1,PLAU,SERPING1
GO:BP	cell-matrix adhesion	GO:0007160	8.83924192789049E-05	4.05358497940449	236	143	13	18123	ITGB1,RRAS,NRP1,ACTN1,ITGA3,S100A10,SERPINE1,CD44,FN1,VCL,PLAU,EFEMP2,SNED1
GO:BP	regulation of extrinsic apoptotic signaling pathway	GO:2001236	9.8965924682145E-05	4.00451431317944	159	143	11	18123	CAV1,TNFRSF12A,LGALS3,NRP1,SRPX,TMBIM1,SERPINE1,LMNA,ATF3,FAS,NOL3
GO:BP	leukocyte activation involved in immune response	GO:0002366	0.00010002029668	3.99991186158192	723	143	22	18123	ANXA2,S100A11,LGALS3,GLIPR1,CHI3L1,MGST1,NFKBIZ,CLCF1,CTSB,PLAUR,TMBIM1,MVP,APRT,CD44,CYSTM1,STOM,AGPAT2,CNN2,VCL,PLAU,GSN,CTSA
GO:BP	cell activation involved in immune response	GO:0002263	0.000110188369721	3.95786424243901	727	143	22	18123	ANXA2,S100A11,LGALS3,GLIPR1,CHI3L1,MGST1,NFKBIZ,CLCF1,CTSB,PLAUR,TMBIM1,MVP,APRT,CD44,CYSTM1,STOM,AGPAT2,CNN2,VCL,PLAU,GSN,CTSA
GO:BP	anatomical structure morphogenesis	GO:0009653	0.000123840450399	3.90713747715954	2816	143	48	18123	ANXA2,CAV1,TNFRSF12A,ITGB1,CHI3L1,RRAS,MYL12A,NRP1,WWTR1,ITGA5,ACTN1,LAMB1,PDLIM7,CLIC4,PDPN,SERPINH1,EPAS1,TMBIM1,ITGA3,S100A10,FHL2,SERPINE1,TGFBI,EFEMP1,EHD2,FAM20C,CD44,SAT1,FN1,SHC1,LOXL2,MYOF,CAMK1,RNH1,SDC2,SPHK1,ADAM12,VCL,FKBP10,MGP,EFEMP2,VAMP3,RUNX1,COL1A2,SRPX2,TGM2,HTRA1,DUSP1
GO:BP	regulation of blood coagulation	GO:0030193	0.000142818313927	3.84521609839041	70	143	8	18123	ANXA2,CAV1,PLAUR,SERPINE1,PROS1,PLAU,SERPING1,A2M
GO:BP	regulation of hemostasis	GO:1900046	0.000178687704083	3.74790533128185	72	143	8	18123	ANXA2,CAV1,PLAUR,SERPINE1,PROS1,PLAU,SERPING1,A2M
GO:BP	tube morphogenesis	GO:0035239	0.00021076732756	3.67619671110786	956	143	25	18123	ANXA2,CAV1,TNFRSF12A,ITGB1,CHI3L1,RRAS,NRP1,ITGA5,CLIC4,PDPN,EPAS1,SERPINE1,TGFBI,SAT1,FN1,SHC1,LOXL2,RNH1,SPHK1,ADAM12,FKBP10,EFEMP2,RUNX1,SRPX2,TGM2
GO:BP	regulation of cell adhesion	GO:0030155	0.000217885042834	3.66177258176614	756	143	22	18123	CAV1,LGALS3,RRAS,NRP1,NFKBIZ,SPOCK2,PLAUR,PDPN,ITGA3,S100A10,SERPINE1,TGFBI,CD44,FN1,VCL,CD164,PLAU,GSN,EFEMP2,RUNX1,TGM2,DUSP1
GO:BP	anatomical structure development	GO:0048856	0.000262422538963	3.58099886698363	6164	143	79	18123	ANXA2,CAV1,TNFRSF12A,ITGB1,LGALS3,CHI3L1,RRAS,MYL12A,NRP1,TAGLN,WWTR1,MGST1,ITGA5,ACTN1,TIMP1,NFKBIZ,LAMB1,PDLIM7,CLIC4,CLCF1,SPOCK2,CTSB,PDPN,SERPINH1,EPAS1,TMBIM1,PLS3,ITGA3,S100A10,FHL2,SERPINE1,SOD2,TGFBI,EFEMP1,PDLIM4,SLC39A14,DDR2,NNMT,EHD2,APRT,FAM20C,PTPN12,CD44,SAT1,FN1,SHC1,CAPG,LMNA,ATF3,LOXL2,MYOF,CAMK1,RNH1,FHL3,ANXA7,PLOD1,SDC2,AGPAT2,CNN2,SPHK1,DUSP6,ADAM12,VCL,FOSL2,CD164,FKBP10,M…
GO:BP	regulation of wound healing	GO:0061041	0.000264158942824	3.57813468214397	138	143	10	18123	ANXA2,CAV1,TNFRSF12A,ITGB1,PLAUR,SERPINE1,PROS1,PLAU,SERPING1,A2M
GO:BP	regulation of body fluid levels	GO:0050878	0.000270518549343	3.56780295014601	519	143	18	18123	ANXA2,CAV1,MYL12A,CLIC1,PLAUR,PDPN,SERPINE1,EHD2,APRT,FN1,F13A1,VCL,PROS1,MYL9,PLAU,COL1A2,SERPING1,A2M
GO:BP	regulation of coagulation	GO:0050818	0.000303898049954	3.51727208668206	77	143	8	18123	ANXA2,CAV1,PLAUR,SERPINE1,PROS1,PLAU,SERPING1,A2M
GO:BP	negative regulation of blood coagulation	GO:0030195	0.000450017331626	3.34677075981444	55	143	7	18123	ANXA2,PLAUR,SERPINE1,PROS1,PLAU,SERPING1,A2M
GO:BP	negative regulation of hemostasis	GO:1900047	0.000510936785609	3.29163282855262	56	143	7	18123	ANXA2,PLAUR,SERPINE1,PROS1,PLAU,SERPING1,A2M
GO:BP	cellular developmental process	GO:0048869	0.000535027785419	3.27162366332314	4468	143	63	18123	SPOCD1,ANXA2,CAV1,TNFRSF12A,ITGB1,LGALS3,RRAS,NRP1,TAGLN,WWTR1,MGST1,ITGA5,ACTN1,NFKBIZ,LAMB1,PDLIM7,CLIC1,CLIC4,CLCF1,SPOCK2,CTSB,PDPN,SERPINH1,EPAS1,ITGA3,S100A10,FHL2,SERPINE1,SOD2,TGFBI,SQSTM1,EFEMP1,SLC39A14,DDR2,EHD2,FAM20C,CD44,FN1,SHC1,LMNA,ATF3,NAMPT,LOXL2,MYOF,CAMK1,ANXA7,SDC2,CCDC85B,DUSP6,ADAM12,VCL,FOSL2,MYL9,MGP,GSN,EFEMP2,VAMP3,RUNX1,NDRG1,TGM2,CXCL14,HTRA1,A2M
GO:BP	tube development	GO:0035295	0.000611625827	3.21351418400701	1158	143	27	18123	ANXA2,CAV1,TNFRSF12A,ITGB1,CHI3L1,RRAS,NRP1,WWTR1,ITGA5,CLIC4,PDPN,EPAS1,ITGA3,SERPINE1,TGFBI,SAT1,FN1,SHC1,LOXL2,RNH1,SPHK1,ADAM12,FKBP10,EFEMP2,RUNX1,SRPX2,TGM2
GO:BP	leukocyte mediated immunity	GO:0002443	0.000860303151832	3.06534848600224	888	143	23	18123	ANXA2,S100A11,LGALS3,GLIPR1,CHI3L1,MGST1,CLCF1,CTSB,PLAUR,TMBIM1,MVP,APRT,CD44,CYSTM1,STOM,AGPAT2,CNN2,VCL,PLAU,GSN,C1S,CTSA,SERPING1
GO:BP	negative regulation of coagulation	GO:0050819	0.000930084929043	3.03147739281115	61	143	7	18123	ANXA2,PLAUR,SERPINE1,PROS1,PLAU,SERPING1,A2M
GO:BP	cell migration	GO:0016477	0.000951124041679	3.02176284047178	1660	143	33	18123	CAV1,S100A11,ITGB1,LGALS3,RRAS,NRP1,ITGA5,TIMP1,LAMB1,CLIC4,PDPN,ITGA3,SERPINE1,SOD2,DDR2,CD44,FN1,SHC1,LMNA,LOXL2,SDC2,CNN2,SPHK1,VCL,PROS1,IGFBP6,PLAU,COL1A2,SRPX2,HSD3B7,TREM1,CXCL14,DUSP1
GO:BP	tissue development	GO:0009888	0.001027398607864	2.98826102708472	2093	143	38	18123	CAV1,ITGB1,LGALS3,CHI3L1,NRP1,TAGLN,WWTR1,ITGA5,TIMP1,LAMB1,CLIC4,CTSB,PDPN,SERPINH1,ITGA3,FHL2,SERPINE1,TGFBI,EFEMP1,SLC39A14,DDR2,FAM20C,CD44,FN1,LMNA,ATF3,LOXL2,ANXA7,PLOD1,AGPAT2,VCL,FOSL2,MGP,EFEMP2,RUNX1,COL1A2,TGM2,DUSP1
GO:BP	system development	GO:0048731	0.001065387933176	2.97249222644041	5095	143	68	18123	ANXA2,CAV1,TNFRSF12A,ITGB1,LGALS3,CHI3L1,RRAS,NRP1,TAGLN,WWTR1,MGST1,ITGA5,ACTN1,TIMP1,NFKBIZ,LAMB1,PDLIM7,CLIC4,CLCF1,SPOCK2,CTSB,PDPN,SERPINH1,EPAS1,PLS3,ITGA3,FHL2,SERPINE1,SOD2,TGFBI,EFEMP1,PDLIM4,SLC39A14,DDR2,NNMT,APRT,FAM20C,CD44,SAT1,FN1,SHC1,CAPG,LMNA,ATF3,LOXL2,CAMK1,RNH1,FHL3,SDC2,CNN2,SPHK1,DUSP6,ADAM12,VCL,FOSL2,CD164,FKBP10,MYL9,MGP,GSN,EFEMP2,RUNX1,COL1A2,NDRG1,SRPX2,TGM2,CXCL14,HT…
GO:BP	secretion by cell	GO:0032940	0.001159955882342	2.93555852837618	1351	143	29	18123	ANXA2,S100A11,LGALS3,GLIPR1,CHI3L1,MGST1,ACTN1,TIMP1,CTSB,PLAUR,TMBIM1,SERPINE1,MVP,APRT,CD44,CYSTM1,FN1,F13A1,STOM,AGPAT2,CNN2,VCL,PROS1,PLAU,GSN,VAMP3,CTSA,SERPING1,A2M
GO:BP	negative regulation of catalytic activity	GO:0043086	0.001336868296454	2.8739113757902	841	143	22	18123	SPOCD1,ANXA2,CAV1,LGALS3,WWTR1,TIMP1,CAST,SPOCK2,PLAUR,SERPINH1,TMBIM1,SERPINE1,SLC39A14,MVP,CD44,RNH1,DUSP6,PROS1,NOL3,SERPING1,A2M,DUSP1
GO:BP	platelet degranulation	GO:0002576	0.001372344956827	2.86253670931731	127	143	9	18123	ACTN1,TIMP1,SERPINE1,FN1,F13A1,VCL,PROS1,SERPING1,A2M
GO:BP	negative regulation of endopeptidase activity	GO:0010951	0.001414016427069	2.84954554517566	252	143	12	18123	ANXA2,TIMP1,CAST,SPOCK2,PLAUR,SERPINH1,SERPINE1,CD44,PROS1,NOL3,SERPING1,A2M
GO:BP	cellular response to chemical stimulus	GO:0070887	0.001419811388441	2.84776934463084	3443	143	52	18123	ANXA2,CAV1,TNFRSF12A,ITGB1,LGALS3,CHI3L1,OSMR,NRP1,MGST1,ITGA5,TIMP1,GFPT2,CLIC4,CLCF1,SPOCK2,CTSB,EPAS1,ITGA3,MT2A,SERPINE1,SOD2,SQSTM1,SLC39A14,APRT,PTPN12,CD44,FN1,SHC1,GSTO1,CRYZ,LMNA,F13A1,ATF3,NAMPT,FAS,PLP2,AGPAT2,CNN2,SPHK1,AGTRAP,GBP2,GSN,NOL3,VAMP3,RUNX1,COL1A2,NDRG1,HSD3B7,TGM2,CXCL14,HTRA1,DUSP1
GO:BP	immune effector process	GO:0002252	0.001466462684138	2.83372898367506	1135	143	26	18123	ANXA2,S100A11,LGALS3,GLIPR1,CHI3L1,MGST1,NFKBIZ,CLCF1,CTSB,PLAUR,TMBIM1,MVP,APRT,CD44,CYSTM1,STOM,AGPAT2,CNN2,VCL,PROS1,PLAU,GSN,C1S,CTSA,SERPING1,A2M
GO:BP	locomotion	GO:0040011	0.001542182912875	2.8118641130937	2039	143	37	18123	CAV1,S100A11,ITGB1,LGALS3,RRAS,NRP1,ITGA5,TIMP1,LAMB1,PDLIM7,CLIC4,SPOCK2,PLAUR,PDPN,ITGA3,SERPINE1,SOD2,DDR2,CD44,FN1,SHC1,LMNA,LOXL2,PLP2,SDC2,CNN2,SPHK1,VCL,PROS1,IGFBP6,PLAU,COL1A2,SRPX2,HSD3B7,TREM1,CXCL14,DUSP1
GO:BP	regulation of peptidase activity	GO:0052547	0.001646203169177	2.7835165665675	467	143	16	18123	ANXA2,CAV1,TIMP1,CAST,SPOCK2,PLAUR,SERPINH1,SERPINE1,CD44,FN1,FAS,PROS1,GSN,NOL3,SERPING1,A2M
GO:BP	cell differentiation	GO:0030154	0.001680583805955	2.77453982561854	4392	143	61	18123	SPOCD1,ANXA2,CAV1,TNFRSF12A,ITGB1,LGALS3,RRAS,NRP1,TAGLN,WWTR1,MGST1,ITGA5,ACTN1,NFKBIZ,LAMB1,PDLIM7,CLIC1,CLIC4,CLCF1,SPOCK2,CTSB,PDPN,SERPINH1,EPAS1,ITGA3,S100A10,FHL2,SERPINE1,SOD2,TGFBI,SQSTM1,EFEMP1,SLC39A14,DDR2,EHD2,FAM20C,FN1,SHC1,LMNA,ATF3,LOXL2,MYOF,CAMK1,ANXA7,SDC2,CCDC85B,DUSP6,ADAM12,VCL,FOSL2,MYL9,MGP,GSN,EFEMP2,VAMP3,RUNX1,NDRG1,TGM2,CXCL14,HTRA1,A2M
GO:BP	positive regulation of cell motility	GO:2000147	0.001843537060052	2.73434812748335	592	143	18	18123	CAV1,S100A11,ITGB1,LGALS3,RRAS,NRP1,LAMB1,SPOCK2,PDPN,ITGA3,SERPINE1,SOD2,DDR2,FN1,SPHK1,PLAU,SRPX2,CXCL14
GO:BP	regulation of response to wounding	GO:1903034	0.002036185571933	2.69118264421646	172	143	10	18123	ANXA2,CAV1,TNFRSF12A,ITGB1,PLAUR,SERPINE1,PROS1,PLAU,SERPING1,A2M
GO:BP	regulation of apoptotic signaling pathway	GO:2001233	0.002216306316864	2.65437021572607	365	143	14	18123	CAV1,TNFRSF12A,LGALS3,NRP1,SRPX,PLAUR,TMBIM1,SERPINE1,SOD2,CD44,LMNA,ATF3,FAS,NOL3
GO:BP	regulation of apoptotic process	GO:0042981	0.002312451092051	2.63592744374659	1560	143	31	18123	CAV1,TNFRSF12A,ITGB1,LGALS3,NRP1,ITGA5,ACTN1,TIMP1,CAST,SRPX,CLCF1,CTSB,PLAUR,PDPN,TMBIM1,FHL2,SERPINE1,SOD2,SQSTM1,CD44,SHC1,LMNA,ATF3,FAS,SPHK1,DUSP6,GSN,NOL3,NDRG1,TGM2,DUSP1
GO:BP	regulation of developmental process	GO:0050793	0.002322199392778	2.63410049283808	2621	143	43	18123	CAV1,ITGB1,LGALS3,CHI3L1,RRAS,MYL12A,NRP1,WWTR1,ITGA5,NFKBIZ,PDLIM7,CLIC1,CLCF1,SPOCK2,PDPN,TMBIM1,S100A10,SERPINE1,SOD2,EFEMP1,DDR2,EHD2,CD44,FN1,SHC1,LMNA,NAMPT,LOXL2,CAMK1,RNH1,SDC2,CCDC85B,SPHK1,DUSP6,ADAM12,VCL,MYL9,MGP,EFEMP2,RUNX1,SRPX2,TGM2,CXCL14
GO:BP	negative regulation of peptidase activity	GO:0010466	0.00240144495899	2.61952736292087	265	143	12	18123	ANXA2,TIMP1,CAST,SPOCK2,PLAUR,SERPINH1,SERPINE1,CD44,PROS1,NOL3,SERPING1,A2M
GO:BP	positive regulation of cellular component movement	GO:0051272	0.002513169195367	2.59977827219512	605	143	18	18123	CAV1,S100A11,ITGB1,LGALS3,RRAS,NRP1,LAMB1,SPOCK2,PDPN,ITGA3,SERPINE1,SOD2,DDR2,FN1,SPHK1,PLAU,SRPX2,CXCL14
GO:BP	cellular response to organic substance	GO:0071310	0.002584052131593	2.5876987289762	2821	143	45	18123	ANXA2,CAV1,TNFRSF12A,ITGB1,CHI3L1,OSMR,NRP1,MGST1,ITGA5,TIMP1,GFPT2,CLCF1,SPOCK2,CTSB,ITGA3,MT2A,SERPINE1,SOD2,SQSTM1,SLC39A14,APRT,PTPN12,CD44,FN1,SHC1,GSTO1,LMNA,F13A1,ATF3,NAMPT,FAS,PLP2,AGPAT2,CNN2,SPHK1,AGTRAP,GBP2,GSN,NOL3,VAMP3,RUNX1,COL1A2,TGM2,HTRA1,DUSP1
GO:BP	positive regulation of locomotion	GO:0040017	0.002633843588308	2.57941001933319	607	143	18	18123	CAV1,S100A11,ITGB1,LGALS3,RRAS,NRP1,LAMB1,SPOCK2,PDPN,ITGA3,SERPINE1,SOD2,DDR2,FN1,SPHK1,PLAU,SRPX2,CXCL14
GO:BP	secretion	GO:0046903	0.002803095510725	2.55236210413982	1492	143	30	18123	ANXA2,CAV1,S100A11,LGALS3,GLIPR1,CHI3L1,MGST1,ACTN1,TIMP1,CTSB,PLAUR,TMBIM1,SERPINE1,MVP,APRT,CD44,CYSTM1,FN1,F13A1,STOM,AGPAT2,CNN2,VCL,PROS1,PLAU,GSN,VAMP3,CTSA,SERPING1,A2M
GO:BP	export from cell	GO:0140352	0.002887770309764	2.5394373530584	1413	143	29	18123	ANXA2,S100A11,LGALS3,GLIPR1,CHI3L1,MGST1,ACTN1,TIMP1,CTSB,PLAUR,TMBIM1,SERPINE1,MVP,APRT,CD44,CYSTM1,FN1,F13A1,STOM,AGPAT2,CNN2,VCL,PROS1,PLAU,GSN,VAMP3,CTSA,SERPING1,A2M
GO:BP	regulation of cell-substrate adhesion	GO:0010810	0.002951241186187	2.52999529692168	223	143	11	18123	RRAS,NRP1,SPOCK2,PDPN,ITGA3,S100A10,SERPINE1,FN1,VCL,PLAU,EFEMP2
GO:BP	leukocyte activation	GO:0045321	0.003244893116519	2.48879960384687	1341	143	28	18123	ANXA2,CAV1,S100A11,ITGB1,LGALS3,GLIPR1,CHI3L1,MGST1,NFKBIZ,CLCF1,CTSB,PLAUR,TMBIM1,MVP,APRT,CD44,CYSTM1,NAMPT,STOM,AGPAT2,CNN2,SPHK1,VCL,PLAU,GSN,RUNX1,CTSA,NDRG1
GO:BP	localization of cell	GO:0051674	0.003269972367361	2.48545591729481	1840	143	34	18123	CAV1,S100A11,ITGB1,LGALS3,RRAS,NRP1,ITGA5,TIMP1,LAMB1,CLIC4,SPOCK2,PDPN,ITGA3,SERPINE1,SOD2,DDR2,CD44,FN1,SHC1,LMNA,LOXL2,SDC2,CNN2,SPHK1,VCL,PROS1,IGFBP6,PLAU,COL1A2,SRPX2,HSD3B7,TREM1,CXCL14,DUSP1
GO:BP	cell motility	GO:0048870	0.003269972367361	2.48545591729481	1840	143	34	18123	CAV1,S100A11,ITGB1,LGALS3,RRAS,NRP1,ITGA5,TIMP1,LAMB1,CLIC4,SPOCK2,PDPN,ITGA3,SERPINE1,SOD2,DDR2,CD44,FN1,SHC1,LMNA,LOXL2,SDC2,CNN2,SPHK1,VCL,PROS1,IGFBP6,PLAU,COL1A2,SRPX2,HSD3B7,TREM1,CXCL14,DUSP1
GO:BP	extrinsic apoptotic signaling pathway	GO:0097191	0.003361878472685	2.47341798976518	226	143	11	18123	CAV1,TNFRSF12A,LGALS3,NRP1,SRPX,TMBIM1,SERPINE1,LMNA,ATF3,FAS,NOL3
GO:BP	regulation of smooth muscle cell-matrix adhesion	GO:2000097	0.003542969569829	2.45063257775777	4	143	3	18123	SERPINE1,PLAU,EFEMP2
GO:BP	cell-cell adhesion	GO:0098609	0.003948780368666	2.40353702106954	898	143	22	18123	ANXA2,CAV1,S100A11,ITGB1,LGALS3,MYL12A,ITGA5,NFKBIZ,LAMB1,CLIC1,SLC39A8,PLAUR,PDPN,CD44,FN1,SHC1,VCL,NT5E,CD164,MYL9,RUNX1,SRPX2
GO:BP	response to organic substance	GO:0010033	0.003982670533393	2.39982561913615	3457	143	51	18123	ANXA2,CAV1,TNFRSF12A,ITGB1,CHI3L1,OSMR,NRP1,MGST1,ITGA5,TIMP1,GFPT2,CLCF1,SPOCK2,CTSB,SERPINH1,ITGA3,MT2A,FHL2,SERPINE1,SOD2,SQSTM1,SLC39A14,NNMT,APRT,PTPN12,CD44,FN1,SHC1,GSTO1,LMNA,F13A1,ATF3,NAMPT,FAS,PLP2,ANXA7,AGPAT2,CNN2,SPHK1,DUSP6,AGTRAP,GBP2,PLIN2,GSN,NOL3,VAMP3,RUNX1,COL1A2,TGM2,HTRA1,DUSP1
GO:BP	response to chemical	GO:0042221	0.004092357595495	2.3880264240887	4829	143	64	18123	ANXA2,CAV1,TNFRSF12A,ITGB1,LGALS3,CHI3L1,OSMR,NRP1,MGST1,ITGA5,TIMP1,GFPT2,PDLIM7,CLIC4,CLCF1,SPOCK2,CTSB,PLAUR,SERPINH1,EPAS1,ITGA3,MT2A,S100A10,FHL2,SERPINE1,SOD2,SQSTM1,SLC39A14,NNMT,APRT,PTPN12,CD44,FN1,SHC1,GSTO1,CRYZ,LMNA,F13A1,ATF3,NAMPT,LOXL2,FAS,S100A16,PLP2,ANXA7,AGPAT2,CNN2,SPHK1,DUSP6,AGTRAP,GBP2,PLIN2,PLAU,GSN,NOL3,VAMP3,RUNX1,COL1A2,NDRG1,HSD3B7,TGM2,CXCL14,HTRA1,DUSP1
GO:BP	regulation of programmed cell death	GO:0043067	0.004101724732807	2.38703348853968	1603	143	31	18123	CAV1,TNFRSF12A,ITGB1,LGALS3,NRP1,ITGA5,ACTN1,TIMP1,CAST,SRPX,CLCF1,CTSB,PLAUR,PDPN,TMBIM1,FHL2,SERPINE1,SOD2,SQSTM1,CD44,SHC1,LMNA,ATF3,FAS,SPHK1,DUSP6,GSN,NOL3,NDRG1,TGM2,DUSP1
GO:BP	positive regulation of cell migration	GO:0030335	0.004667800205656	2.33088774119523	568	143	17	18123	CAV1,S100A11,ITGB1,LGALS3,RRAS,NRP1,LAMB1,PDPN,ITGA3,SERPINE1,SOD2,DDR2,FN1,SPHK1,PLAU,SRPX2,CXCL14
GO:BP	response to stimulus	GO:0050896	0.004797713167382	2.31896572000866	9487	143	102	18123	ANXA2,CAV1,TNFRSF12A,S100A11,ITGB1,LGALS3,GLIPR1,CHI3L1,OSMR,RRAS,MYL12A,NRP1,WWTR1,MGST1,ITGA5,TIMP1,NFKBIZ,GFPT2,PDLIM7,CLIC1,SRPX,CLIC4,CLCF1,SPOCK2,CTSB,PLAUR,PDPN,SERPINH1,EPAS1,TMBIM1,OCIAD2,ITGA3,MT2A,S100A10,UPP1,FHL2,SERPINE1,SOD2,TGFBI,SQSTM1,EFEMP1,SLC39A14,MVP,DDR2,NNMT,EHD2,APRT,PTPN12,CD44,RCAN2,CYSTM1,FN1,SHC1,GSTO1,CRYZ,LMNA,F13A1,ATF3,NAMPT,LOXL2,MYOF,FAS,S100A16,CAMK1,STOM,PLP2,…
GO:BP	response to stress	GO:0006950	0.005265006096227	2.27860112161882	4321	143	59	18123	ANXA2,CAV1,TNFRSF12A,ITGB1,LGALS3,CHI3L1,OSMR,MYL12A,NRP1,MGST1,ITGA5,TIMP1,NFKBIZ,CLIC1,SRPX,PLAUR,PDPN,SERPINH1,EPAS1,MT2A,UPP1,SERPINE1,SOD2,SQSTM1,EHD2,CD44,FN1,SHC1,LMNA,F13A1,ATF3,NAMPT,LOXL2,MYOF,FAS,PLOD1,CNN2,SPHK1,DUSP6,VCL,AGTRAP,NT5E,PROS1,FKBP10,MYL9,GBP2,PLAU,GSN,NOL3,C1S,VAMP3,COL1A2,NDRG1,TREM1,TGM2,SERPING1,HTRA1,A2M,DUSP1
GO:BP	leukocyte migration	GO:0050900	0.005296058401883	2.27604723439243	511	143	16	18123	CAV1,ITGB1,LGALS3,ITGA5,ITGA3,SERPINE1,CD44,FN1,SHC1,SDC2,PROS1,COL1A2,HSD3B7,TREM1,CXCL14,DUSP1
GO:BP	animal organ development	GO:0048513	0.005636989145655	2.24895280143784	3701	143	53	18123	ANXA2,CAV1,ITGB1,LGALS3,CHI3L1,RRAS,NRP1,TAGLN,WWTR1,MGST1,ACTN1,TIMP1,NFKBIZ,LAMB1,PDLIM7,CLIC4,CLCF1,CTSB,PDPN,SERPINH1,EPAS1,PLS3,ITGA3,FHL2,SERPINE1,TGFBI,EFEMP1,PDLIM4,SLC39A14,DDR2,NNMT,APRT,FAM20C,CD44,FN1,SHC1,LMNA,ATF3,LOXL2,FHL3,CNN2,SPHK1,DUSP6,FOSL2,CD164,MYL9,MGP,EFEMP2,RUNX1,COL1A2,TGM2,CXCL14,HTRA1
GO:BP	regulation of cell motility	GO:2000145	0.005984258913022	2.22298962469168	1070	143	24	18123	CAV1,S100A11,ITGB1,LGALS3,RRAS,NRP1,TIMP1,LAMB1,CLIC4,SPOCK2,PDPN,ITGA3,SERPINE1,SOD2,DDR2,FN1,LMNA,CNN2,SPHK1,VCL,PLAU,SRPX2,CXCL14,DUSP1
GO:BP	cartilage development	GO:0051216	0.006039950677016	2.21896660786686	194	143	10	18123	CHI3L1,TIMP1,SERPINH1,TGFBI,EFEMP1,SLC39A14,CD44,LOXL2,MGP,RUNX1
GO:BP	negative regulation of hydrolase activity	GO:0051346	0.006076514895068	2.21634543319427	456	143	15	18123	SPOCD1,ANXA2,LGALS3,TIMP1,CAST,SPOCK2,PLAUR,SERPINH1,SERPINE1,SLC39A14,CD44,PROS1,NOL3,SERPING1,A2M
GO:BP	regulation of cellular component movement	GO:0051270	0.006217941907823	2.20635333974372	1149	143	25	18123	CAV1,S100A11,ITGB1,LGALS3,RRAS,NRP1,ACTN1,TIMP1,LAMB1,CLIC4,SPOCK2,PDPN,ITGA3,SERPINE1,SOD2,DDR2,FN1,LMNA,CNN2,SPHK1,VCL,PLAU,SRPX2,CXCL14,DUSP1
GO:BP	muscle structure development	GO:0061061	0.006323388697527	2.19905012136523	646	143	18	18123	CAV1,ITGB1,TAGLN,PDLIM7,EPAS1,FHL2,SOD2,PDLIM4,EHD2,LMNA,ATF3,MYOF,CAMK1,FHL3,ADAM12,CD164,EFEMP2,CXCL14
GO:BP	negative regulation of apoptotic process	GO:0043066	0.006725567381424	2.17227107188652	928	143	22	18123	CAV1,ITGB1,LGALS3,NRP1,ITGA5,TIMP1,CAST,CLCF1,PLAUR,PDPN,TMBIM1,FHL2,SERPINE1,SOD2,SQSTM1,CD44,SHC1,LMNA,FAS,SPHK1,NOL3,DUSP1
GO:BP	regulation of cell migration	GO:0030334	0.007437788837735	2.12855615562322	1008	143	23	18123	CAV1,S100A11,ITGB1,LGALS3,RRAS,NRP1,TIMP1,LAMB1,CLIC4,PDPN,ITGA3,SERPINE1,SOD2,DDR2,FN1,LMNA,CNN2,SPHK1,VCL,PLAU,SRPX2,CXCL14,DUSP1
GO:BP	negative regulation of wound healing	GO:0061045	0.007661151531775	2.11570594755946	83	143	7	18123	ANXA2,PLAUR,SERPINE1,PROS1,PLAU,SERPING1,A2M
GO:BP	multicellular organismal process	GO:0032501	0.008073574990782	2.09293411645855	8000	143	90	18123	SPOCD1,ANXA2,CAV1,TNFRSF12A,ITGB1,LGALS3,CHI3L1,RRAS,MYL12A,NRP1,TAGLN,WWTR1,MGST1,ITGA5,ACTN1,TIMP1,NFKBIZ,TPM2,LAMB1,PDLIM7,CLIC1,SLC39A8,CLIC4,CLCF1,SPOCK2,CTSB,PLAUR,PDPN,SERPINH1,EPAS1,TMBIM1,PLS3,ITGA3,FHL2,SERPINE1,SOD2,TGFBI,EFEMP1,PDLIM4,SLC38A5,SLC39A14,DDR2,NNMT,EHD2,APRT,FAM20C,CD44,SAT1,FN1,SHC1,GSTO1,CRYZ,CAPG,LMNA,F13A1,ATF3,NAMPT,LOXL2,MYOF,CAMK1,RNH1,FHL3,SDC2,AGPAT2,CNN2,SPHK1,D…
GO:BP	negative regulation of programmed cell death	GO:0043069	0.010122592858633	1.99470823058256	952	143	22	18123	CAV1,ITGB1,LGALS3,NRP1,ITGA5,TIMP1,CAST,CLCF1,PLAUR,PDPN,TMBIM1,FHL2,SERPINE1,SOD2,SQSTM1,CD44,SHC1,LMNA,FAS,SPHK1,NOL3,DUSP1
GO:BP	homotypic cell-cell adhesion	GO:0034109	0.010503005299721	1.97868641537421	87	143	7	18123	MYL12A,CLIC1,PLAUR,PDPN,FN1,VCL,MYL9
GO:BP	regulation of locomotion	GO:0040012	0.011714426095174	1.931278983192	1113	143	24	18123	CAV1,S100A11,ITGB1,LGALS3,RRAS,NRP1,TIMP1,LAMB1,CLIC4,SPOCK2,PDPN,ITGA3,SERPINE1,SOD2,DDR2,FN1,LMNA,CNN2,SPHK1,VCL,PLAU,SRPX2,CXCL14,DUSP1
GO:BP	movement of cell or subcellular component	GO:0006928	0.012507193169332	1.90284014257214	2319	143	38	18123	CAV1,S100A11,ITGB1,LGALS3,RRAS,NRP1,ITGA5,ACTN1,TIMP1,TPM2,LAMB1,PDLIM7,CLIC4,SPOCK2,PDPN,ITGA3,SERPINE1,SOD2,DDR2,CD44,FN1,SHC1,LMNA,LOXL2,SDC2,CNN2,SPHK1,VCL,PROS1,IGFBP6,PLAU,GSN,COL1A2,SRPX2,HSD3B7,TREM1,CXCL14,DUSP1
GO:BP	smooth muscle cell-matrix adhesion	GO:0061302	0.017510243695894	1.75670780965354	6	143	3	18123	SERPINE1,PLAU,EFEMP2
GO:BP	cell surface receptor signaling pathway	GO:0007166	0.017527577857033	1.7562780950873	3226	143	47	18123	ANXA2,CAV1,TNFRSF12A,ITGB1,LGALS3,OSMR,NRP1,WWTR1,ITGA5,TIMP1,NFKBIZ,SRPX,CLCF1,PLAUR,TMBIM1,OCIAD2,ITGA3,MT2A,SERPINE1,SOD2,SQSTM1,EFEMP1,SLC39A14,MVP,DDR2,PTPN12,CD44,FN1,SHC1,GSTO1,LMNA,F13A1,ATF3,FAS,PLP2,SDC2,AGPAT2,CNN2,SPHK1,ADAM12,NT5E,GBP2,IGFBP6,NOL3,RUNX1,COL1A2,HTRA1
GO:BP	regulation of endopeptidase activity	GO:0052548	0.017727066510854	1.75136312585167	437	143	14	18123	ANXA2,TIMP1,CAST,SPOCK2,PLAUR,SERPINH1,SERPINE1,CD44,FAS,PROS1,GSN,NOL3,SERPING1,A2M
GO:BP	positive regulation of cell adhesion	GO:0045785	0.02014989539243	1.69572720414364	442	143	14	18123	CAV1,RRAS,NRP1,NFKBIZ,SPOCK2,PLAUR,PDPN,ITGA3,S100A10,CD44,FN1,EFEMP2,RUNX1,TGM2
GO:BP	platelet aggregation	GO:0070527	0.020701051084306	1.68400760292351	64	143	6	18123	MYL12A,CLIC1,PDPN,FN1,VCL,MYL9
GO:BP	regulation of cell death	GO:0010941	0.021930875291677	1.65894403468092	1740	143	31	18123	CAV1,TNFRSF12A,ITGB1,LGALS3,NRP1,ITGA5,ACTN1,TIMP1,CAST,SRPX,CLCF1,CTSB,PLAUR,PDPN,TMBIM1,FHL2,SERPINE1,SOD2,SQSTM1,CD44,SHC1,LMNA,ATF3,FAS,SPHK1,DUSP6,GSN,NOL3,NDRG1,TGM2,DUSP1
GO:BP	negative regulation of response to wounding	GO:1903035	0.024734106411091	1.60670377512161	99	143	7	18123	ANXA2,PLAUR,SERPINE1,PROS1,PLAU,SERPING1,A2M
GO:BP	multicellular organism development	GO:0007275	0.029107967203307	1.53598812308104	5670	143	69	18123	ANXA2,CAV1,TNFRSF12A,ITGB1,LGALS3,CHI3L1,RRAS,NRP1,TAGLN,WWTR1,MGST1,ITGA5,ACTN1,TIMP1,NFKBIZ,LAMB1,PDLIM7,CLIC4,CLCF1,SPOCK2,CTSB,PDPN,SERPINH1,EPAS1,PLS3,ITGA3,FHL2,SERPINE1,SOD2,TGFBI,EFEMP1,PDLIM4,SLC39A14,DDR2,NNMT,APRT,FAM20C,CD44,SAT1,FN1,SHC1,CAPG,LMNA,ATF3,LOXL2,CAMK1,RNH1,FHL3,SDC2,CNN2,SPHK1,DUSP6,ADAM12,VCL,FOSL2,CD164,FKBP10,MYL9,MGP,GSN,EFEMP2,RUNX1,COL1A2,NDRG1,SRPX2,TGM2,CXCL14,HT…
GO:BP	regulation of cell population proliferation	GO:0042127	0.03218775415667	1.49230932438279	1774	143	31	18123	ANXA2,CAV1,S100A11,ITGB1,LGALS3,OSMR,NRP1,WWTR1,TIMP1,LAMB1,SRPX,CLCF1,PDPN,SOD2,DDR2,FN1,SHC1,LMNA,ATF3,NAMPT,CNN2,SPHK1,FOSL2,CD164,IGFBP6,PLAU,EFEMP2,RUNX1,NDRG1,TGM2,HTRA1
GO:BP	negative regulation of apoptotic signaling pathway	GO:2001234	0.035041592098521	1.45541617008688	237	143	10	18123	LGALS3,NRP1,PLAUR,TMBIM1,SERPINE1,SOD2,CD44,LMNA,FAS,NOL3
GO:BP	positive regulation of developmental process	GO:0051094	0.035792434548751	1.44620876053345	1354	143	26	18123	ITGB1,CHI3L1,RRAS,NRP1,WWTR1,ITGA5,NFKBIZ,PDLIM7,CLIC1,CLCF1,PDPN,S100A10,SERPINE1,SOD2,DDR2,EHD2,FN1,LMNA,LOXL2,CAMK1,SPHK1,ADAM12,EFEMP2,RUNX1,SRPX2,TGM2
GO:BP	positive regulation of angiogenesis	GO:0045766	0.037351294304442	1.4276943443295	190	143	9	18123	ITGB1,CHI3L1,RRAS,NRP1,ITGA5,SERPINE1,SPHK1,ADAM12,RUNX1
GO:BP	positive regulation of vasculature development	GO:1904018	0.037351294304442	1.4276943443295	190	143	9	18123	ITGB1,CHI3L1,RRAS,NRP1,ITGA5,SERPINE1,SPHK1,ADAM12,RUNX1
GO:BP	response to oxygen levels	GO:0070482	0.041711002129219	1.37974937587074	410	143	13	18123	CAV1,PDPN,EPAS1,SOD2,LMNA,NAMPT,LOXL2,FAS,PLOD1,AGTRAP,PLAU,NOL3,NDRG1
GO:BP	negative regulation of extrinsic apoptotic signaling pathway	GO:2001237	0.043674460018937	1.35977245582976	108	143	7	18123	LGALS3,NRP1,TMBIM1,SERPINE1,LMNA,FAS,NOL3
GO:BP	immune response	GO:0006955	0.043742853858947	1.35909288625583	2544	143	39	18123	ANXA2,S100A11,ITGB1,LGALS3,GLIPR1,CHI3L1,MGST1,NFKBIZ,CLCF1,CTSB,PLAUR,TMBIM1,MT2A,SERPINE1,MVP,APRT,CD44,CYSTM1,SHC1,FAS,STOM,AGPAT2,CNN2,VCL,CD164,PROS1,GBP2,PLAU,GSN,C1S,VAMP3,RUNX1,COL1A2,CTSA,TREM1,CXCL14,SERPING1,HTRA1,A2M
GO:BP	negative regulation of cell death	GO:0060548	0.04462128966373	1.35045788170464	1047	143	22	18123	CAV1,ITGB1,LGALS3,NRP1,ITGA5,TIMP1,CAST,CLCF1,PLAUR,PDPN,TMBIM1,FHL2,SERPINE1,SOD2,SQSTM1,CD44,SHC1,LMNA,FAS,SPHK1,NOL3,DUSP1
GO:BP	negative regulation of proteolysis	GO:0045861	0.048103619040268	1.31782224857226	356	143	12	18123	ANXA2,TIMP1,CAST,SPOCK2,PLAUR,SERPINH1,SERPINE1,CD44,PROS1,NOL3,SERPING1,A2M
GO:BP	dUMP metabolic process	GO:0046078	0.048462798091281	1.31459151466154	8	143	3	18123	DPYD,UPP1,DCTD
GO:BP	localization	GO:0051179	0.049986103671852	1.3011507144129	6938	143	79	18123	ANXA2,CAV1,S100A11,ITGB1,LGALS3,GLIPR1,CHI3L1,RRAS,MYL12A,NRP1,CA12,WWTR1,MGST1,ITGA5,ACTN1,TIMP1,LAMB1,PDLIM7,CLIC1,SLC39A8,SRPX,CLIC4,SPOCK2,CTSB,PLAUR,PDPN,TMBIM1,OCIAD2,ITGA3,S100A10,SERPINE1,SOD2,SQSTM1,SLC38A5,SLC39A14,MVP,DDR2,SLC25A37,EHD2,APRT,CD44,CYSTM1,FN1,SHC1,GSTO1,LMNA,F13A1,LOXL2,CAMK1,STOM,PLIN3,PLP2,SDC2,AGPAT2,CNN2,STEAP1,SPHK1,ECI2,VCL,PROS1,GBP2,SLC35F2,IGFBP6,PLIN2,CNIH3,PLA…
